# Supplementary material for: Genome-wide association study of hyperthyroidism based on electronic medical record from Taiwan
Source: Front Med (Lausanne). 2022 Jul 27;9:830621. doi: 10.3389/fmed.2022.830621 (PMC9390483; doi:10.3389/fmed.2022.830621)
Supplement: Supplementary file 3 [file Table_2.xlsx]

## Sheet: ICD code
	DiagName				DiagName
098.85	OTHER GONOCOCCAL HEART DISEASE	,'098.85 '	,'098.85'		OSTEOPOROSIS,UNSPECIFIED	733.00	,'733.00 '	,'733.00'
391.8	OTHER ACUTE RHEUMATIC HEART DISEASE	,'391.8 '	,'391.8'		OSTEOPOROSIS	733.000	,'733.000 '	,'733.000'
391.9	ACUTE RHEUMATIC HEART DISEASE,UNSPECIFIED	,'391.9 '	,'391.9'		OVER AGE 50 WOMAN RO ACCEPT TREATMENT OF OSTEOPOROSIS AFTER MENOPAUSE WOMAN	733.001	,'733.001 '	,'733.001'
391.90	ACUTE RHEUMATIC HEART DISEASE	,'391.90 '	,'391.90'		SENILE OSTEOPOROSIS	733.01	,'733.01 '	,'733.01'
398.90	RHEUMATIC HEART DISEASES,UNSPECIFIED	,'398.90 '	,'398.90'		IDIOPATHIC OSTEOPOROSIS	733.02	,'733.02 '	,'733.02'
398.900	RHEUMATIC HEART DISEASES	,'398.900 '	,'398.900'		DISUSE OSTEOPOROSIS	733.03	,'733.03 '	,'733.03'
398.99	OTHER RHEUMATIC HEART DISEASES	,'398.99 '	,'398.99'		OSTEOPOROSIS,OTHER	733.09	,'733.09 '	,'733.09'
402.00	HYPERTENSIVE HEART DISEASE, MALIGNANT WITHOUT CONgestive heart FAILURE	,'402.00 '	,'402.00'
402.01	HYPERTENSIVE HEART DISEASE, MALIGNANT WITH CONGEStive heart faILURE	,'402.01 '	,'402.01'
402.10	HYPERTENSIVE HEART DISEASE, BENIGN WITHOUT CONGEStive heart faILURE	,'402.10 '	,'402.10'
402.11	HYPERTENSIVE HEART DISEASE, BENIGN WITH CONGESTIVe heart failuRE	,'402.11 '	,'402.11'
402.90	HYPERTENSIVE HEART DISEASE, UNSPECIFIED ,WITHOUT CONGESTIVE heaRT FAILURE	,'402.90 '	,'402.90'
402.900	HYPERTENSIVE HEART DISEASE,WITHOUT CONGESTIVE HEART FAILURE	,'402.900 '	,'402.900'
402.91	HYPERTENSIVE HEART DISEASE, UNSPECIFIED ,WITH CONGESTIVE HEART FAILURE	,'402.91 '	,'402.91'
402.910	HYPERTENSIVE HEART DISEASE,WITH CONGESTIVE HEART FAILURE RT FAILURE	,'402.910 '	,'402.910'
411.89	OTHER ACUTE AND SUBACUTE FORMS OF ISCHEMIC HEART DISEASE	,'411.89 '	,'411.89'
411.890	ACUTE AND SUBACUTE FORMS OF ISCHEMIC HEART DISEASE	,'411.890 '	,'411.890'
414.8	OTHER SPECIFIED FORMS OF CHRONIC ISCHEMIC HEART DISEASE	,'414.8 '	,'414.8'
414.9	CHRONIC ISCHEMIC HEART DISEASE, UNSPECIFIED	,'414.9 '	,'414.9'
414.90	CHRONIC ISCHEMIC HEART DISEASE	,'414.90 '	,'414.90'
416.1	KYPHOSCOLIOTIC HEART DISEASE	,'416.1 '	,'416.1'
416.8	OTHER CHRONIC PULMONARY HEART DISEASES	,'416.8 '	,'416.8'
416.9	chronic PULMONARY HEART DISEASE, UNSPECIFIED	,'416.9 '	,'416.9'
416.90	CHRONIC PULMONARY HEART DISEASE	,'416.90 '	,'416.90'
429.82	HYPERKINETIC HEART DISEASE	,'429.82 '	,'429.82'
429.89	OTHER ILL-DEFINED HEART DISEASES	,'429.89 '	,'429.89'
429.9	HEART DISEASE, UNSPECIFIED	,'429.9 '	,'429.9'
429.90	HEART DISEASE	,'429.90 '	,'429.90'
I01.8	Other acute rheumatic heart disease	,'I01.8 '	,'I01.8'
I01.9	Acute rheumatic heart disease, unspecified	,'I01.9 '	,'I01.9'
I09.89	Other specified rheumatic heart diseases	,'I09.89 '	,'I09.89'
I09.9	Rheumatic heart disease, unspecified	,'I09.9 '	,'I09.9'
I11.0	Hypertensive heart disease with heart failure	,'I11.0 '	,'I11.0'
I11.9	Hypertensive heart disease without heart failure	,'I11.9 '	,'I11.9'
I24.8	Other forms of acute ischemic heart disease	,'I24.8 '	,'I24.8'
I24.9	Acute ischemic heart disease, unspecified	,'I24.9 '	,'I24.9'
I25.10	Atherosclerotic heart disease of native coronary artery without angina pectoris	,'I25.10 '	,'I25.10'
I25.110	Atherosclerotic heart disease of native coronary artery with unstable angina pectoris	,'I25.110 '	,'I25.110'
I25.111	Atherosclerotic heart disease of native coronary artery with angina pectoris with documented spasm	,'I25.111 '	,'I25.111'
I25.118	Atherosclerotic heart disease of native coronary artery with other forms of angina pectoris	,'I25.118 '	,'I25.118'
I25.119	Atherosclerotic heart disease of native coronary artery with unspecified angina pectoris	,'I25.119 '	,'I25.119'
I25.89	Other forms of chronic ischemic heart disease	,'I25.89 '	,'I25.89'
I25.9	Chronic ischemic heart disease, unspecified	,'I25.9 '	,'I25.9'
I27.1	Kyphoscoliotic heart disease	,'I27.1 '	,'I27.1'
I27.89	Other specified pulmonary heart diseases	,'I27.89 '	,'I27.89'
I27.9	Pulmonary heart disease, unspecified	,'I27.9 '	,'I27.9'
I51.89	Other ill-defined heart diseases	,'I51.89 '	,'I51.89'
I51.9	Heart disease, unspecified	,'I51.9 '	,'I51.9'
DiagCode	DiagName
606.9	MALE INFERTILITY, UNSPECIFIED	,'606.9 '	,'606.9'
606.90	MALE INFERTILITY	,'606.90 '	,'606.90'
628.0	INFERTILITY, FEMALE, ASSOCIATED WITH ANOVULATION	,'628.0 '	,'628.0'
628.1	INFERTILITY, FEMALE, OF PITUITARY-HYPOTHALAMIC ORIGIN	,'628.1 '	,'628.1'
628.2	INFERTILITY, FEMALE, OF TUBAL ORIGIN	,'628.2 '	,'628.2'
628.3	INFERTILITY, FEMALE, OF UTERINE ORIGIN	,'628.3 '	,'628.3'
628.4	INFERTILITY, FEMALE, OF CERVICAL OR VAGINAL ORIGIN	,'628.4 '	,'628.4'
628.8	INFERTILITY, FEMALE, OF OTHER SPECIFIED ORIGIN	,'628.8 '	,'628.8'
628.9	INFERTILITY, FEMALE, OF UNSPECIFIED ORIGIN	,'628.9 '	,'628.9'
628.90	INFERTILITY, FEMALE	,'628.90 '	,'628.90'
N46.8	Other male infertility	,'N46.8 '	,'N46.8'
N46.9	Male infertility, unspecified	,'N46.9 '	,'N46.9'
N97.0	Female infertility associated with anovulation	,'N97.0 '	,'N97.0'
N97.1	Female infertility of tubal origin	,'N97.1 '	,'N97.1'
N97.2	Female infertility of uterine origin	,'N97.2 '	,'N97.2'
N97.8	Female infertility of other origin	,'N97.8 '	,'N97.8'
N97.9	Female infertility, unspecified	,'N97.9 '	,'N97.9'
DiagCode	DiagName
431	SUBARACHNOID HEMORRHAGE	,'431 '	,'431'
432.0	INTRACEREBRAL HEMORRHAGE	,'432.0 '	,'432.0'
432.1	NONTRAUMATIC EXTRADURAL HAEMORRHAGE	,'432.1 '	,'432.1'
433.00	SUBDURAL HAEMORRHAGE	,'433.00 '	,'433.00'
433.01	Occlusion and stenosis of basilar artery, without mention of cerebral infarction	,'433.01 '	,'433.01'
433.10	Occlusion and stenosis of basilar artery, with cerebral infarction	,'433.10 '	,'433.10'
433.11	Occlusion and stenosis of carotid artery, without mention of cerebral infarction	,'433.11 '	,'433.11'
433.20	Occlusion and stenosis of carotid artery, with cerebral infarction	,'433.20 '	,'433.20'
433.21	Occlusion and stenosis of vertebral artery, without mention of cerebral infarction	,'433.21 '	,'433.21'
433.30	Occlusion and stenosis of vertebral artery, with cerebral infarction	,'433.30 '	,'433.30'
433.31	Occlusion and stenosis of multiple and bilateral arteries, without mention of cerebral infarction	,'433.31 '	,'433.31'
433.80	Occlusion and stenosis of multiple and bilateral arteries, with cerebral infarction	,'433.80 '	,'433.80'
433.81	Occlusion and stenosis of other specified precerebral artery, without mention of cerebral infarction	,'433.81 '	,'433.81'
433.90	Occlusion and stenosis of other specified precerebral artery, with cerebral infarction	,'433.90 '	,'433.90'
433.91	OCCLUSION AND STENOSIS OF UNSPECIFIED PRECEREBRAL ARTERY,WITHOOUT MENTION OF CEREBRAL INFARCTION	,'433.91 '	,'433.91'
434.00	Occlusion and stenosis of unspecified precerebral artery, with cerebral infarction	,'434.00 '	,'434.00'
434.01	Cerebral thrombosis, without mention of cerebral infarction	,'434.01 '	,'434.01'
434.10	Cerebral thrombosis, with cerebral infarction	,'434.10 '	,'434.10'
434.11	Cerebral embolism, without mention of cerebral infarction	,'434.11 '	,'434.11'
434.90	Cerebral embolism, with cerebral infarction	,'434.90 '	,'434.90'
434.91	UNSPECIFIED CEREBRAL ARTERY OCCLUSION WITHOUT MENTION OF CEREBRAL INFARCTION	,'434.91 '	,'434.91'
435.8	Cerebral artery occlusion, unspecified, with cerebral infarction	,'435.8 '	,'435.8'
435.9	OTHER SPECIFIED TRANSIENT CEREBRAL ISCHEMIA	,'435.9 '	,'435.9'
435.90	UNSPECIFIED TRANSIENT CEREBRAL ISCHEMIA	,'435.90 '	,'435.90'
436	TRANSIENT CEREBRAL ISCHEMIA	,'436 '	,'436'
436.0	ACUTE BUT ILL-DEFINED CEREBROVASCULAR DISEASE	,'436.0 '	,'436.0'
437.0	ACUTE CEREBROVASCULAR DISEASE	,'437.0 '	,'437.0'
437.1	CEREBRAL ATHEROSCLEROSIS	,'437.1 '	,'437.1'
437.2	OTHER GENERALIZED ISCHEMIC CEREBROVASCULAR DISEASE	,'437.2 '	,'437.2'
437.8	HYPERTENSIVE ENCEPHALOPATHY	,'437.8 '	,'437.8'
437.9	ILL-DEFINED CEREBROVASCULAR DISEASE, OTHER	,'437.9 '	,'437.9'
437.90	ILL-DEFINED CEREBROVASCULAR DISEASE, UNSPECIFIED	,'437.90 '	,'437.90'
430	CEREBROVASCULAR DISEASE	,'430 '	,'430'
DiagCode	DiagName
250.00	DIABETES MELLITUS WITHOUT MENTION OF COMPLICATION, TYPE II ( NON-INSULIN DEPENDENT TYPE ) ( NIDDM TYPE ) ( ADULT-ONSET TYPE ) OR UNSPECIFIED TYPE,NOT STATED AS UNCONTROLLED	,'250.00 '	,'250.00'
250.000	DIABETES MELLITUS WITHOUT MENTION OF COMPLICATION, TYPE II ( NON-INSULIN DEPENDENT TYPE ) ( NIDDM TYPE ) ( ADULT-ONSET TYPE )	,'250.000 '	,'250.000'
250.02	Diabetes mellitus without mention of complication, type II(NIDDM type)(non-insulin dependent type)(adult-onset type) or unspecified type, uncontrolled	,'250.02 '	,'250.02'
250.10	DIABETES WITH KETOACIDOSIS, TYPE II ( NON-INSULIN DEPENDENT TYPE )( NIDDM TYPE ) ( ADULT-ONSET TYPE ) OR UNSPECIFIED TYPE NOT STATED AS UNCONTROLLED	,'250.10 '	,'250.10'
250.100	DIABETES WITH KETOACIDOSIS, TYPE II ( NON-INSULIN DEPENDENT TYPE )( NIDDM TYPE ) ( ADULT-ONSET TYPE )	,'250.100 '	,'250.100'
250.12	Diabetes with ketoacidosis, type II(NIDDM type)(non-insulin dependent type)(adult-onset type) or unspecified type, uncontrolled	,'250.12 '	,'250.12'
250.200	DIABETES WITH HYPEROSMOLAR COMA, TYPE II (NON-INSULIN DEPENDENT TYPE )( NIDDM TYPE ) ( ADULT-ONSET TYPE )	,'250.200 '	,'250.200'
250.22	Diabetes with hyperosmolarity, type II(NIDDM type)(non-insulin dependent type)(adult-onset type) or unspecified type, uncontrolled	,'250.22 '	,'250.22'
250.30	DIABETES WITH OTHER COMA, TYPE II (NON-INSULIN DEPENDENT TYPE) (NIDDMTYPE) (ADULT-ONSET TYPE) OR UNSPECIFIED TYPE,NOT STATED AS UNCONTROLLED	,'250.30 '	,'250.30'
250.32	Diabetes with other coma, type II(NIDDM type)(non-insulin dependent type)(adult-onset type) or unspecified type, uncontrolled	,'250.32 '	,'250.32'
250.40	DIABETES WITH RENAL MANIFESTATIONS, TYPE II (NON-INSULIIN DEPENDENTTYPE) (NIDDM TYPE) (ADULT-ONSET TYPE) OR UNSPECIFIEDTYPE, NOT STAED AS UNCONTROLLED	,'250.40 '	,'250.40'
250.400	DIABETES WITH RENAL MANIFESTATIONS, TYPE II (NON-INSULIIN DEPENDENTTYPE) (NIDDM TYPE) (ADULT-ONSET TYPE)	,'250.400 '	,'250.400'
250.42	Diabetes with renal manifestations, type II(NIDDM type)(non-insulin dependent type)(adult-onset type) or unspecified type, uncontrolled	,'250.42 '	,'250.42'
250.50	DIABETES WITH OPHTHALMIC MANIFESTATIONS, TYPE II (NON-INSULINDEPENDENT TYPE) (NIDDM TYPE) (ADULT-ONSET TYPE) OR UNSPECIFIED TYPE, NOT STATED AS UNCONTROLLED	,'250.50 '	,'250.50'
250.500	DIABETES WITH OPHTHALMIC MANIFESTATIONS, TYPE II (NON-INSULINDEPENDENT TYPE) (NIDDM TYPE) (ADULT-ONSET TYPE)	,'250.500 '	,'250.500'
250.52	Diabetes with ophthalmic manifestations, type II(NIDDM type)(non-insulin dependent type)(adult-onset type) or unspecified type, uncontrolled	,'250.52 '	,'250.52'
250.60	DIABETES WITH NEUROLOGICAL MANIFESTATIONS, TYPE II (NON-INSULINDEPENDENT TYPE) (NIDDM TYPE) (ADULT-ONSET TYPE) OR UNSPECIFIED TYPE, NOT STATED AS UNCONTROLLED	,'250.60 '	,'250.60'
250.600	DIABETES WITH NEUROLOGICAL MANIFESTATIONS, TYPE II (NON-INSULINDEPENDENT TYPE) (NIDDM TYPE) (ADULT-ONSET TYPE)	,'250.600 '	,'250.600'
250.62	Diabetes with neurological manifestations, type II(NIDDM type)(non-insulin dependent type)(adult-onset type) or unspecified type, uncontrolled	,'250.62 '	,'250.62'
250.70	DIABETES WITH PERIPHERAL CIRCULATORY DISORDERS, TYPE II (NON-INSULINDEPENDENT TYPE) (NIDDM TYPE) (ADULT-ONSET TYPE) OR UNSPECIFIED TYPE, NOT STATED AS UNCONTROLLED	,'250.70 '	,'250.70'
250.700	DIABETES WITH PERIPHERAL CIRCULATORY DISORDERS, TYPE II (NON-INSULINDEPENDENT TYPE) (NIDDM TYPE) (ADULT-ONSET TYPE)	,'250.700 '	,'250.700'
250.72	Diabetes with peripheral circulatory disorders, type II(NIDDM type)(non-insulin dependent type)(adult-onset type) or unspecified type, uncontrolled	,'250.72 '	,'250.72'
250.80	DIABETES WITH OTHER SPECIFIED MANIFESTATIONS, TYPE II (NON-INSULINDEPENDENT TYPE) (NIDDM TYPE) (ADULT-ONSET TYPE) OR UNSPECIFIED TYPE,NOT STATED AS UNCONTROLLED	,'250.80 '	,'250.80'
250.800	DIABETES WITH OTHER SPECIFIED MANIFESTATIONS, TYPE II (NON-INSULINDEPENDENT TYPE) (NIDDM TYPE) (ADULT-ONSET TYPE)	,'250.800 '	,'250.800'
250.82	Diabetes with other specified manifestations, type II(NIDDM type)(non-insulin dependent type)(adult-onset type) or unspecified type, uncontrolled	,'250.82 '	,'250.82'
250.90	DIABETES WITH UNSPECIFIED COMPLICATION, TYPE II (NON-INSULINDEPENDENT TYPE) (NIDDM TYPE) (ADULT-ONSET TYPE) OR UNSPECIFIED TYPE, NOT STATED AS UNCONTROLLED	,'250.90 '	,'250.90'
250.900	DIABETES WITH UNSPECIFIED COMPLICATION, TYPE II (NON-INSULIN DEPENDENTTYPE) (NIDDM TYPE) (ADULT-ONSET TYPE)	,'250.900 '	,'250.900'
250.92	Diabetes with unspecified complication, type II(NIDDM type)(non-insulin dependent type)(adult-onset type) or unspecified type, uncontrolled	,'250.92 '	,'250.92'
E11.00	Type 2 diabetes mellitus with hyperosmolarity without nonketotic hyperglycemic-hyperosmolar coma (NKHHC)	,'E11.00 '	,'E11.00'
E11.01	Type 2 diabetes mellitus with hyperosmolarity with coma	,'E11.01 '	,'E11.01'
E11.21	Type 2 diabetes mellitus with diabetic nephropathy	,'E11.21 '	,'E11.21'
E11.22	Type 2 diabetes mellitus with diabetic chronic kidney disease	,'E11.22 '	,'E11.22'
E11.29	Type 2 diabetes mellitus with other diabetic kidney complication	,'E11.29 '	,'E11.29'
E11.311	Type 2 diabetes mellitus with unspecified diabetic retinopathy with macular edema	,'E11.311 '	,'E11.311'
E11.319	Type 2 diabetes mellitus with unspecified diabetic retinopathy without macular edema	,'E11.319 '	,'E11.319'
E11.321	Type 2 diabetes mellitus with mild nonproliferative diabetic retinopathy with macular edema	,'E11.321 '	,'E11.321'
E11.329	Type 2 diabetes mellitus with mild nonproliferative diabetic retinopathy without macular edema	,'E11.329 '	,'E11.329'
E11.331	Type 2 diabetes mellitus with moderate nonproliferative diabetic retinopathy with macular edema	,'E11.331 '	,'E11.331'
E11.339	Type 2 diabetes mellitus with moderate nonproliferative diabetic retinopathy without macular edema	,'E11.339 '	,'E11.339'
E11.341	Type 2 diabetes mellitus with severe nonproliferative diabetic retinopathy with macular edema	,'E11.341 '	,'E11.341'
E11.349	Type 2 diabetes mellitus with severe nonproliferative diabetic retinopathy without macular edema	,'E11.349 '	,'E11.349'
E11.351	Type 2 diabetes mellitus with proliferative diabetic retinopathy with macular edema	,'E11.351 '	,'E11.351'
E11.359	Type 2 diabetes mellitus with proliferative diabetic retinopathy without macular edema	,'E11.359 '	,'E11.359'
E11.36	Type 2 diabetes mellitus with diabetic cataract	,'E11.36 '	,'E11.36'
E11.39	Type 2 diabetes mellitus with other diabetic ophthalmic complication	,'E11.39 '	,'E11.39'
E11.40	Type 2 diabetes mellitus with diabetic neuropathy, unspecified	,'E11.40 '	,'E11.40'
E11.41	Type 2 diabetes mellitus with diabetic mononeuropathy	,'E11.41 '	,'E11.41'
E11.42	Type 2 diabetes mellitus with diabetic polyneuropathy	,'E11.42 '	,'E11.42'
E11.43	Type 2 diabetes mellitus with diabetic autonomic (poly)neuropathy	,'E11.43 '	,'E11.43'
E11.44	Type 2 diabetes mellitus with diabetic amyotrophy	,'E11.44 '	,'E11.44'
E11.49	Type 2 diabetes mellitus with other diabetic neurological complication	,'E11.49 '	,'E11.49'
E11.51	Type 2 diabetes mellitus with diabetic peripheral angiopathy without gangrene	,'E11.51 '	,'E11.51'
E11.52	Type 2 diabetes mellitus with diabetic peripheral angiopathy with gangrene	,'E11.52 '	,'E11.52'
E11.59	Type 2 diabetes mellitus with other circulatory complications	,'E11.59 '	,'E11.59'
E11.610	Type 2 diabetes mellitus with diabetic neuropathic arthropathy	,'E11.610 '	,'E11.610'
E11.618	Type 2 diabetes mellitus with other diabetic arthropathy	,'E11.618 '	,'E11.618'
E11.620	Type 2 diabetes mellitus with diabetic dermatitis	,'E11.620 '	,'E11.620'
E11.621	Type 2 diabetes mellitus with foot ulcer	,'E11.621 '	,'E11.621'
E11.622	Type 2 diabetes mellitus with other skin ulcer	,'E11.622 '	,'E11.622'
E11.628	Type 2 diabetes mellitus with other skin complications	,'E11.628 '	,'E11.628'
E11.630	Type 2 diabetes mellitus with periodontal disease	,'E11.630 '	,'E11.630'
E11.638	Type 2 diabetes mellitus with other oral complications	,'E11.638 '	,'E11.638'
E11.641	Type 2 diabetes mellitus with hypoglycemia with coma	,'E11.641 '	,'E11.641'
E11.649	Type 2 diabetes mellitus with hypoglycemia without coma	,'E11.649 '	,'E11.649'
E11.65	Type 2 diabetes mellitus with hyperglycemia	,'E11.65 '	,'E11.65'
E11.69	Type 2 diabetes mellitus with other specified complication	,'E11.69 '	,'E11.69'
E11.8	Type 2 diabetes mellitus with unspecified complications	,'E11.8 '	,'E11.8'
E11.9	Type 2 diabetes mellitus without complications	,'E11.9 '	,'E11.9'
O24.012	Pre-existing diabetes mellitus, type 1, in pregnancy, second trimester	,'O24.012 '	,'O24.012'
O24.112	Pre-existing diabetes mellitus, type 2, in pregnancy, second trimester	,'O24.112 '	,'O24.112'
O24.312	Unspecified pre-existing diabetes mellitus in pregnancy, second trimester	,'O24.312 '	,'O24.312'
O24.812	Other pre-existing diabetes mellitus in pregnancy, second trimester	,'O24.812 '	,'O24.812'
O24.912	Unspecified diabetes mellitus in pregnancy, second trimester	,'O24.912 '	,'O24.912'
DiagCode	DiagName
401.0	ESSENTIAL HYPERTENSION, MALIGNANT	,'401.0 '	,'401.0'
401.1	ESSENTIAL HYPERTENSION, BENIGN	,'401.1 '	,'401.1'
401.9	ESSENTIAL HYPERTENSION, unspecified	,'401.9 '	,'401.9'
401.90	ESSENTIAL HYPERTENSION	,'401.90 '	,'401.90'
405.01	SECONDARY HYPERTENSION, MALIGNANT, RENOVASCULAR	,'405.01 '	,'405.01'
405.09	SECONDARY HYPERTENSION, MALIGNANT, OTHER	,'405.09 '	,'405.09'
405.11	SECONDARY HYPERTENSION, BENIGN, RENOVASCULAR	,'405.11 '	,'405.11'
405.19	SECONDARY HYPERTENSION, BENIGN, OTHER	,'405.19 '	,'405.19'
405.91	SECONDARY HYPERTENSION, UNSPECIFIED, RENOVASCULAR	,'405.91 '	,'405.91'
405.910	SECONDARY HYPERTENSION, RENOVASCULAR	,'405.910 '	,'405.910'
405.99	SECONDARY HYPERTENSION, UNSPECIFIED, OTHER	,'405.99 '	,'405.99'
405.990	SECONDARY HYPERTENSION	,'405.990 '	,'405.990'
I10	Essential (primary) hypertension	,'I10 '	,'I10'
I15.9	Secondary hypertension, unspecified	,'I15.9 '	,'I15.9'
I27.0	Primary pulmonary hypertension	,'I27.0 '	,'I27.0'
V81.1	SPECIAL SCREENING FOR HYPERTENSION	,'V81.1 '	,'V81.1'
DiagCode	DiagName
272.4	OTHER AND UNSPECIFIED HYPERLIPIDEMIA	,'272.4 '	,'272.4'
272.40	HYPERLIPIDEMIA	,'272.40 '	,'272.40'
E78.2	Mixed hyperlipidemia	,'E78.2 '	,'E78.2'
E78.4	Other hyperlipidemia	,'E78.4 '	,'E78.4'
E78.5	Hyperlipidemia, unspecified	,'E78.5 '	,'E78.5'
DiagCode	DiagName
617.0	ENDOMETRIOSIS OF UTERUS	,'617.0 '	,'617.0'
617.1	ENDOMETRIOSIS OF OVARY	,'617.1 '	,'617.1'
617.2	ENDOMETRIOSIS OF FALLOPIAN TUBE	,'617.2 '	,'617.2'
617.8	ENDOMETRIOSIS OF OTHER SPECIFIED SITES	,'617.8 '	,'617.8'
617.9	ENDOMETRIOSIS, SITE UNSPECIFIED	,'617.9 '	,'617.9'
617.90	ENDOMETRIOSIS	,'617.90 '	,'617.90'
N80.0	Endometriosis of uterus	,'N80.0 '	,'N80.0'
N80.1	Endometriosis of ovary	,'N80.1 '	,'N80.1'
N80.2	Endometriosis of fallopian tube	,'N80.2 '	,'N80.2'
N80.9	Endometriosis, unspecified	,'N80.9 '	,'N80.9'
DiagCode	DiagName
51.41	COMMON DUCT EXPLORATION FOR REMOVAL OF CALCULUS	,'51.41 '	,'51.41'
51.88	ENDOSCOPIC REMOVAL OF STONE(S) FROM BILIARY TRACT	,'51.88 '	,'51.88'
51.96	PERCUTANEOUS EXTRACTION OF COMMON DUCT STONES	,'51.96 '	,'51.96'
560.31	GALLSTONE ILEUS	,'560.31 '	,'560.31'
574.00	CALCULUS OF GALLBLADDER WITH ACUTE CHOLECYSTITIS, WITHOUT MENTION OF OBSTRUCTION	,'574.00 '	,'574.00'
574.01	CALCULUS OF GALLBLADDER WITH ACUTE CHOLECYSTITIS WITH OBSTRUCTION	,'574.01 '	,'574.01'
574.10	CALCULUS OF GALLBLADDER WITH OTHER CHOLECYSTITIS, WITHOUT MENTION OF OBSTRUCTION	,'574.10 '	,'574.10'
574.11	CALCULUS OF GALLBLADDER WITH OTHER CHOLECYSTITIS WITH OBSTRUCTION	,'574.11 '	,'574.11'
574.20	CALCULUS OF GALLBLADDER WITHOUT MENTION OF CHOLECYSTITIS AND OBSTRUCTION	,'574.20 '	,'574.20'
574.21	CALCULUS OF GALLBLADDER WITH OBSTRUCTION WITHOUT MENTION OF CHOLECYSTITIS	,'574.21 '	,'574.21'
574.30	CALCULUS OF BILE DUCT WITH ACUTE CHOLECYSTITIS, WITHOUT MENTION OF OBSTRUCTION	,'574.30 '	,'574.30'
574.31	CALCULUS OF BILE DUCT WITH ACUTE CHOLECYSTITIS, WITH OBSTRUCTION	,'574.31 '	,'574.31'
574.40	CALCULUS OF BILE DUCT WITH OTHER CHOLECYSTITIS WITHOUT MENTION OF OBSTRUCTION	,'574.40 '	,'574.40'
574.41	CALCULUS OF BILE DUCT WITH OTHER CHOLECYSTITIS WITH OBSTRUCTION	,'574.41 '	,'574.41'
574.50	CALCULUS OF BILE DUCT WITHOUT MENTION OF CHOLECYSTITIS WITHOUT MENTION OF OBSTRUCTION	,'574.50 '	,'574.50'
574.51	CALCULUS OF BILE DUCT WITHOUT MENTION OF CHOLECYSTITIS WITH OBSTRUCTION	,'574.51 '	,'574.51'
574.60	Calculus of gallbladder and bile duct with acute cholecystitis, without mention of obstruction	,'574.60 '	,'574.60'
574.61	Calculus of gallbladder and bile duct with acute cholecystitis, with obstruction	,'574.61 '	,'574.61'
574.70	Calculus of gallbladder and bile duct with other cholecystitis, without mention of obstruction	,'574.70 '	,'574.70'
574.71	Calculus of gallbladder and bile duct with other cholecystitis, with obstruction	,'574.71 '	,'574.71'
574.80	Calculus of gallbladder and bile duct with acute and chronic cholecystitis, without mention of obstruction	,'574.80 '	,'574.80'
574.81	Calculus of gallbladder and bile duct with acute and chronic cholecystitis, with obstruction	,'574.81 '	,'574.81'
574.90	Calculus of gallbladder and bile duct without cholecystitis, without mention of obstruction	,'574.90 '	,'574.90'
574.91	Calculus of gallbladder and bile duct without cholecystitis, with obstruction	,'574.91 '	,'574.91'
98.52	EXTRACORPOREAL SHOCKWAVE LITHOTRIPSY (ESWL) OF THE GALLBLADDER aND/OR BILE DUCT	,'98.52 '	,'98.52'
K56.3	Gallstone ileus	,'K56.3 '	,'K56.3'
K80.00	Calculus of gallbladder with acute cholecystitis without obstruction	,'K80.00 '	,'K80.00'
K80.01	Calculus of gallbladder with acute cholecystitis with obstruction	,'K80.01 '	,'K80.01'
K80.10	Calculus of gallbladder with chronic cholecystitis without obstruction	,'K80.10 '	,'K80.10'
K80.11	Calculus of gallbladder with chronic cholecystitis with obstruction	,'K80.11 '	,'K80.11'
K80.12	Calculus of gallbladder with acute and chronic cholecystitis without obstruction	,'K80.12 '	,'K80.12'
K80.13	Calculus of gallbladder with acute and chronic cholecystitis with obstruction	,'K80.13 '	,'K80.13'
K80.18	Calculus of gallbladder with other cholecystitis without obstruction	,'K80.18 '	,'K80.18'
K80.19	Calculus of gallbladder with other cholecystitis with obstruction	,'K80.19 '	,'K80.19'
K80.20	Calculus of gallbladder without cholecystitis without obstruction	,'K80.20 '	,'K80.20'
K80.21	Calculus of gallbladder without cholecystitis with obstruction	,'K80.21 '	,'K80.21'
K80.30	Calculus of bile duct with cholangitis, unspecified, without obstruction	,'K80.30 '	,'K80.30'
K80.31	Calculus of bile duct with cholangitis, unspecified, with obstruction	,'K80.31 '	,'K80.31'
K80.32	Calculus of bile duct with acute cholangitis without obstruction	,'K80.32 '	,'K80.32'
K80.33	Calculus of bile duct with acute cholangitis with obstruction	,'K80.33 '	,'K80.33'
K80.34	Calculus of bile duct with chronic cholangitis without obstruction	,'K80.34 '	,'K80.34'
K80.35	Calculus of bile duct with chronic cholangitis with obstruction	,'K80.35 '	,'K80.35'
K80.36	Calculus of bile duct with acute and chronic cholangitis without obstruction	,'K80.36 '	,'K80.36'
K80.37	Calculus of bile duct with acute and chronic cholangitis with obstruction	,'K80.37 '	,'K80.37'
K80.40	Calculus of bile duct with cholecystitis, unspecified, without obstruction	,'K80.40 '	,'K80.40'
K80.41	Calculus of bile duct with cholecystitis, unspecified, with obstruction	,'K80.41 '	,'K80.41'
K80.42	Calculus of bile duct with acute cholecystitis without obstruction	,'K80.42 '	,'K80.42'
K80.43	Calculus of bile duct with acute cholecystitis with obstruction	,'K80.43 '	,'K80.43'
K80.44	Calculus of bile duct with chronic cholecystitis without obstruction	,'K80.44 '	,'K80.44'
K80.45	Calculus of bile duct with chronic cholecystitis with obstruction	,'K80.45 '	,'K80.45'
K80.46	Calculus of bile duct with acute and chronic cholecystitis without obstruction	,'K80.46 '	,'K80.46'
K80.47	Calculus of bile duct with acute and chronic cholecystitis with obstruction	,'K80.47 '	,'K80.47'
K80.50	Calculus of bile duct without cholangitis or cholecystitis without obstruction	,'K80.50 '	,'K80.50'
K80.51	Calculus of bile duct without cholangitis or cholecystitis with obstruction	,'K80.51 '	,'K80.51'
K80.60	Calculus of gallbladder and bile duct with cholecystitis, unspecified, without obstruction	,'K80.60 '	,'K80.60'
K80.61	Calculus of gallbladder and bile duct with cholecystitis, unspecified, with obstruction	,'K80.61 '	,'K80.61'
K80.62	Calculus of gallbladder and bile duct with acute cholecystitis without obstruction	,'K80.62 '	,'K80.62'
K80.63	Calculus of gallbladder and bile duct with acute cholecystitis with obstruction	,'K80.63 '	,'K80.63'
K80.64	Calculus of gallbladder and bile duct with chronic cholecystitis without obstruction	,'K80.64 '	,'K80.64'
K80.65	Calculus of gallbladder and bile duct with chronic cholecystitis with obstruction	,'K80.65 '	,'K80.65'
K80.66	Calculus of gallbladder and bile duct with acute and chronic cholecystitis without obstruction	,'K80.66 '	,'K80.66'
K80.67	Calculus of gallbladder and bile duct with acute and chronic cholecystitis with obstruction	,'K80.67 '	,'K80.67'
K80.70	Calculus of gallbladder and bile duct without cholecystitis without obstruction	,'K80.70 '	,'K80.70'
K80.71	Calculus of gallbladder and bile duct without cholecystitis with obstruction	,'K80.71 '	,'K80.71'
K80.80	Other cholelithiasis without obstruction	,'K80.80 '	,'K80.80'
K80.81	Other cholelithiasis with obstruction	,'K80.81 '	,'K80.81'
K91.86	Retained cholelithiasis following cholecystectomy	,'K91.86 '	,'K91.86'

## Sheet: Thyroid_Comorbidities
ID	Hyperthyroidism	Thyroid_storm	Cancer	HeatDis	Osteoporosis	Infertility	Stroke	Diabetes	Hypertension	Hyperlipidemia	Hyperuricemia	Endometriosis	gallstone	Normal:1; Patient: 2 (diagnosis 3 times)
1	1	1	1	1	1	1	1	1	1	1	1	1	1
2	1	1	1	1	1	1	1	1	1	1	1	1	1
3	1	1	1	1	1	1	1	1	1	1	1	1	1
4	1	1	1	1	1	1	1	1	1	1	1	1	1
5	1	1	1	1	1	1	1	1	2	1	1	1	1
6	1	1	1	1	1	1	1	1	1	1	1	1	1
7	1	1	1	1	1	1	1	1	1	1	1	1	1
8	1	1	1	1	1	1	1	2	2	1	1	1	1
9	1	1	1	1	1	1	1	1	1	1	1	1	1
10	1	1	1	1	1	1	1	1	1	1	1	1	1
11	1	1	1	1	1	1	1	1	1	1	1	1	1
12	1	1	1	1	1	1	1	2	1	1	1	1	1
13	1	1	1	1	1	1	1	1	1	1	1	1	1
14	1	1	1	1	1	1	1	1	1	1	1	1	1
15	1	1	1	1	1	1	1	1	1	1	1	1	1
16	1	1	1	1	1	1	1	1	1	1	1	1	1
17	1	1	1	1	1	1	1	1	1	1	1	1	1
18	1	1	1	1	1	1	1	1	1	1	1	1	1
19	1	1	1	1	1	1	1	1	1	1	1	1	1
20	1	1	1	1	1	1	1	1	1	1	1	1	1
21	1	1	1	1	1	1	1	2	1	1	1	1	1
22	1	1	1	1	1	1	1	1	1	1	1	1	1
23	1	1	1	1	1	1	1	1	1	1	1	2	1
24	1	1	1	1	1	1	1	1	1	1	1	1	1
25	1	1	1	1	1	1	1	1	1	1	1	1	1
26	1	1	1	1	1	1	1	1	1	1	1	1	1
27	1	1	1	1	1	1	1	1	2	1	1	1	1
28	1	1	1	2	1	1	1	1	1	1	1	1	1
29	1	1	1	1	1	1	1	1	1	1	1	1	1
30	1	1	1	1	1	1	1	1	1	1	1	1	1
31	1	1	1	1	1	1	1	1	1	1	1	1	1
32	1	1	1	1	1	1	1	1	1	1	1	1	1
33	1	1	1	1	1	1	1	1	1	2	1	1	1
34	1	1	1	1	1	1	1	1	1	1	1	1	1
35	1	1	1	1	1	1	1	1	1	1	1	1	1
36	1	1	1	2	1	1	1	1	1	1	1	1	1
37	1	1	1	1	1	1	1	1	1	1	1	1	1
38	1	1	1	1	1	1	1	1	1	1	1	1	1
39	1	1	1	1	1	1	1	1	1	1	1	1	1
40	1	1	1	1	1	1	2	1	2	1	1	1	1
41	1	1	1	1	1	1	1	1	1	1	1	1	1
42	1	1	1	1	1	1	1	1	1	1	1	1	1
43	1	1	1	1	1	1	1	1	1	1	1	1	1
44	1	1	1	1	1	1	1	1	1	1	1	1	1
45	1	1	1	1	1	1	1	1	1	1	1	1	1
46	1	1	1	1	1	1	1	1	1	1	1	1	1
47	1	1	1	1	1	1	1	1	1	2	1	1	1
48	1	1	1	1	1	1	1	1	1	1	1	1	1
49	1	1	1	1	1	1	1	1	1	1	1	1	1
50	1	1	1	1	1	1	1	1	1	1	1	1	1
51	1	1	1	1	1	1	1	1	1	1	1	1	1
52	1	1	1	1	1	1	1	1	1	1	1	1	1
53	1	1	1	1	1	1	1	1	1	1	1	1	1
54	1	1	1	1	1	1	1	1	1	1	1	1	1
55	1	1	1	1	1	1	1	1	1	1	1	1	2
56	1	1	1	2	1	1	1	1	1	1	1	1	1
57	1	1	1	1	1	1	1	1	1	1	1	1	1
58	1	1	1	1	1	1	1	1	1	1	1	1	1
59	1	1	1	1	1	1	1	1	1	1	1	1	1
60	1	1	1	1	1	1	1	1	1	1	1	1	1
61	1	1	1	1	1	1	1	1	1	1	1	1	1
62	1	1	1	1	1	1	1	1	1	1	1	1	1
63	1	1	1	1	1	1	1	1	1	1	1	1	1
64	1	1	1	2	1	1	1	2	1	2	1	1	1
65	1	1	1	1	1	1	1	1	1	1	1	1	1
66	1	1	1	1	1	1	1	1	1	1	1	1	1
67	1	1	1	1	1	1	1	1	1	1	1	1	1
68	1	1	1	1	1	1	1	1	1	1	1	1	1
69	1	1	1	1	1	1	1	1	1	1	1	1	1
70	1	1	1	1	1	1	1	1	1	1	1	1	1
71	1	1	1	1	1	1	1	1	1	1	1	1	1
72	1	1	1	1	1	1	1	1	1	1	1	1	1
73	1	1	1	1	1	1	1	1	1	1	1	1	1
74	1	1	1	1	1	1	1	1	1	1	1	1	1
75	1	1	1	1	1	1	1	1	1	1	1	1	1
76	1	1	1	1	1	1	1	1	1	1	1	1	1
77	1	1	1	1	1	1	1	1	1	1	1	1	1
78	1	1	1	1	1	1	1	1	1	1	1	1	1
79	1	1	1	1	1	1	1	1	1	1	1	1	1
80	1	1	1	1	1	1	1	1	1	1	1	1	1
81	1	1	1	1	1	1	1	1	1	1	1	1	1
82	1	1	1	1	1	1	1	1	1	1	1	1	1
83	1	1	1	1	1	1	1	1	1	1	1	1	1
84	1	1	1	1	1	1	1	1	1	1	1	1	1
85	1	1	1	1	1	1	1	1	1	1	1	1	1
86	1	1	1	1	1	1	1	1	1	1	1	1	1
87	1	1	1	1	1	1	1	1	1	1	1	1	1
88	1	1	1	1	1	1	1	1	1	1	1	1	1
89	1	1	1	1	1	1	1	1	1	1	1	1	1
90	1	1	1	1	1	1	1	1	1	1	1	1	1
91	1	1	1	1	1	2	1	1	1	1	1	1	1
92	1	1	1	1	1	1	1	1	1	1	1	1	2
93	1	1	1	1	1	1	1	1	1	1	1	1	1
94	1	1	1	1	1	1	1	1	1	1	1	1	1
95	1	1	1	1	1	1	1	1	1	1	1	1	1
96	1	1	1	1	1	1	1	1	1	1	1	1	1
97	1	1	1	1	1	1	2	1	1	1	1	1	1
98	1	1	1	1	1	1	1	2	1	1	1	1	1
99	1	1	1	1	1	1	1	1	1	1	1	1	1
100	1	1	1	1	1	1	1	1	1	1	1	1	1
101	1	1	1	1	1	1	1	1	1	1	1	1	1
102	1	1	1	1	1	1	1	1	2	1	1	1	1
103	1	1	1	1	1	1	1	1	1	1	1	1	1
104	1	1	1	1	1	1	1	1	1	1	1	1	1
105	1	1	1	1	1	1	2	1	1	1	1	1	1
106	1	1	1	1	1	1	1	1	1	1	1	1	1
107	1	1	1	1	1	1	1	1	1	1	1	1	1
108	1	1	1	1	1	1	1	1	1	1	1	1	1
109	1	1	1	1	1	1	1	1	2	1	1	1	1
110	1	1	1	1	1	1	1	1	1	1	1	1	1
111	1	1	1	1	1	1	1	1	1	1	1	1	1
112	1	1	1	1	1	1	2	2	1	1	1	1	1
113	1	1	1	1	1	1	1	1	1	1	1	1	1
114	1	1	1	1	1	1	1	1	1	1	1	1	1
115	1	1	1	1	1	1	1	1	1	1	1	1	1
116	1	1	1	1	1	1	1	1	2	1	1	1	1
117	1	1	1	2	1	1	1	2	1	1	1	1	1
118	1	1	1	2	1	1	1	1	2	2	1	1	1
119	1	1	1	1	1	1	1	1	1	1	1	1	1
120	1	1	1	1	1	1	1	1	1	2	1	1	1
121	1	1	1	1	1	1	1	1	1	1	1	1	1
122	1	1	1	1	1	1	1	1	1	1	1	1	1
123	1	1	1	1	1	1	1	1	1	1	1	1	1
124	1	1	1	1	1	1	1	1	1	1	1	1	1
125	1	1	1	1	1	1	1	1	1	1	1	1	1
126	1	1	1	1	1	1	1	1	1	1	1	1	1
127	1	1	1	1	1	1	1	1	1	1	1	1	1
128	1	1	1	1	1	1	1	1	1	1	1	1	1
129	1	1	1	1	1	1	1	2	1	1	1	1	1
130	1	1	1	1	1	1	1	1	1	1	1	1	1
131	1	1	1	1	1	1	1	2	1	1	1	1	1
132	1	1	1	1	1	1	1	2	1	1	1	1	1
133	1	1	1	1	1	1	1	1	1	1	1	1	1
134	1	1	1	1	1	1	1	1	1	1	1	1	1
135	1	1	1	1	1	1	1	1	1	1	1	1	1
136	1	1	1	1	1	1	1	1	1	1	1	1	1
137	1	1	1	1	1	1	1	1	1	1	1	1	1
138	1	1	1	1	1	1	1	1	1	1	1	1	1
139	1	1	1	1	1	1	1	1	1	1	1	1	1
140	1	1	1	1	1	1	1	1	1	1	1	1	1
141	1	1	1	1	1	1	1	1	1	1	1	1	1
142	1	1	1	1	1	1	1	1	1	1	1	1	1
143	1	1	1	1	1	1	1	1	1	1	1	1	1
144	1	1	1	1	1	1	1	1	1	1	1	1	1
145	1	1	1	1	1	1	1	1	1	1	1	1	1
146	1	1	1	1	1	1	1	1	1	1	1	1	1
147	1	1	1	1	1	1	1	1	1	1	1	1	1
148	1	1	1	1	1	1	1	1	1	1	1	1	1
149	1	1	1	1	1	1	1	1	1	1	1	1	1
150	1	1	1	1	1	1	2	2	1	1	1	1	1
151	1	1	1	1	1	1	1	1	1	1	1	1	1
152	1	1	1	1	1	1	1	1	1	1	1	1	1
153	1	1	1	2	1	1	2	2	2	1	1	1	1
154	1	1	1	1	1	1	1	1	1	1	1	1	1
155	1	1	2	1	1	1	1	1	1	1	1	1	1
156	1	1	1	1	1	1	2	1	1	1	1	1	1
157	1	1	1	1	1	1	1	2	1	1	1	1	1
158	1	1	1	1	1	1	1	1	1	1	1	1	1
159	1	1	1	1	1	1	1	1	1	1	1	1	1
160	1	1	1	1	1	1	1	1	1	1	1	1	1
161	1	1	1	1	1	1	1	1	1	1	1	1	1
162	1	1	1	1	1	1	1	1	1	1	1	1	1
163	1	1	1	1	1	1	1	1	1	1	1	1	1
164	1	1	1	1	1	1	1	1	1	1	1	1	1
165	1	1	1	1	1	1	1	1	1	1	1	1	1
166	1	1	1	1	1	1	1	1	1	1	1	1	1
167	1	1	1	1	1	1	1	1	1	1	1	1	1
168	1	1	1	1	1	1	1	1	1	1	1	1	1
169	1	1	1	1	1	1	1	1	1	1	1	1	1
170	1	1	1	1	1	1	1	1	1	1	1	1	1
171	1	1	1	1	1	1	1	1	1	1	1	1	1
172	1	1	1	1	1	1	1	1	1	1	1	1	1
173	1	1	1	1	1	1	1	1	1	1	1	1	1
174	1	1	1	1	1	1	1	1	1	1	1	1	1
175	1	1	1	1	1	1	1	1	1	1	1	1	1
176	1	1	1	1	1	1	1	1	1	1	1	1	1
177	1	1	1	1	1	1	1	2	1	1	1	1	1
178	1	1	1	1	1	1	1	1	1	1	1	1	1
179	1	1	1	1	1	1	1	1	1	1	1	1	1
180	1	1	1	1	1	1	1	2	1	2	1	1	1
181	1	1	2	1	1	1	1	1	1	1	1	1	1
182	1	1	1	1	1	1	1	1	1	2	1	1	1
183	1	1	1	1	1	1	1	2	1	1	1	1	1
184	1	1	1	1	1	1	1	2	1	1	1	1	1
185	1	1	1	1	1	1	1	1	1	1	1	1	1
186	1	1	1	1	1	1	1	1	1	1	1	1	1
187	1	1	1	1	1	1	1	1	1	1	1	1	1
188	1	1	2	1	1	1	1	1	1	1	1	1	1
189	1	1	1	1	1	1	1	1	1	1	1	1	1
190	1	1	1	1	1	1	1	1	1	1	1	1	1
191	1	1	1	1	1	1	1	1	1	1	1	1	1
192	1	1	1	1	1	1	1	2	1	2	1	1	1
193	1	1	2	2	1	1	2	1	2	1	1	1	1
194	1	1	1	1	1	1	1	1	1	1	1	1	1
195	1	1	1	1	1	1	1	1	1	1	1	1	1
196	1	1	1	1	1	1	1	1	1	1	1	1	1
197	1	1	1	1	1	1	1	1	2	1	1	1	1
198	1	1	1	1	1	1	1	2	2	1	1	1	1
199	1	1	1	1	1	1	1	1	1	1	1	1	1
200	1	1	1	1	1	1	1	1	1	1	1	1	1
201	1	1	1	1	2	1	1	2	1	1	1	1	1
202	1	1	1	1	1	1	1	1	1	1	1	1	1
203	1	1	1	1	1	1	1	2	1	1	1	1	1
204	1	1	2	1	1	1	1	1	1	1	1	1	1
205	1	1	1	1	1	1	1	1	1	2	1	1	1
206	1	1	1	1	1	1	1	1	1	1	1	1	1
207	1	1	1	1	1	1	1	1	1	1	1	1	1
208	1	1	1	1	1	1	1	1	1	1	1	1	1
209	1	1	1	1	1	1	1	1	1	1	1	1	1
210	1	1	1	1	1	1	1	1	1	1	1	1	1
211	1	1	1	1	1	1	1	2	1	1	1	1	1
212	1	1	1	1	1	1	1	1	2	1	1	1	1
213	1	1	1	1	1	1	1	1	1	1	1	1	1
214	1	1	1	1	1	1	1	1	1	1	1	1	1
215	1	1	1	1	1	1	1	1	1	1	1	1	1
216	1	1	1	1	1	1	1	1	1	1	1	1	1
217	1	1	1	1	1	1	1	1	1	1	1	1	1
218	1	1	1	1	1	1	1	1	1	1	1	1	1
219	1	1	1	1	1	1	1	1	1	1	1	1	1
220	1	1	1	1	1	1	1	1	1	2	1	1	1
221	1	1	1	1	1	1	1	1	1	1	1	1	1
222	1	1	1	1	1	1	1	1	1	1	1	1	1
223	1	1	1	1	1	1	1	1	1	1	1	1	1
224	1	1	1	1	1	1	1	1	1	1	1	1	1
225	1	1	1	1	1	1	1	2	1	1	1	1	1
226	1	1	1	1	1	1	1	1	1	1	1	1	1
227	1	1	1	1	1	1	1	2	1	1	1	1	1
228	1	1	1	1	1	1	1	2	1	1	1	1	1
229	1	1	1	2	1	1	2	2	2	1	1	1	1
230	1	1	2	1	1	1	1	2	1	1	1	1	1
231	1	1	1	2	1	1	1	2	2	1	1	1	1
232	1	1	1	1	1	1	1	1	1	1	1	1	1
233	1	1	1	1	1	1	1	2	1	1	1	1	1
234	1	1	1	1	1	1	1	1	1	1	1	1	1
235	1	1	1	1	1	1	1	1	2	1	1	1	1
236	1	1	1	1	1	1	1	1	1	1	1	1	1
237	1	1	1	1	1	1	1	1	1	1	1	1	1
238	1	1	1	1	1	1	1	1	1	1	1	1	1
239	1	1	1	1	1	1	1	1	1	1	1	1	1
240	1	1	1	2	1	1	1	2	1	2	1	1	1
241	1	1	2	1	1	1	1	2	2	1	1	1	1
242	1	1	1	1	1	1	1	1	1	1	1	1	1
243	1	1	1	1	1	1	1	1	1	1	1	1	1
244	1	1	1	1	1	1	1	2	1	1	1	1	1
245	1	1	1	1	1	1	1	1	1	1	1	1	1
246	1	1	1	1	1	1	1	2	1	1	1	1	1
247	1	1	1	1	1	1	1	1	1	1	1	1	1
248	1	1	1	1	1	1	1	1	1	1	1	1	1
249	1	1	1	1	1	1	1	1	1	1	1	1	1
250	1	1	1	1	1	1	1	1	1	1	1	1	1
251	1	1	1	1	1	1	1	1	1	1	1	1	1
252	1	1	1	1	1	1	1	1	2	2	1	2	1
253	1	1	1	1	1	1	1	1	1	1	1	1	1
254	1	1	1	1	1	1	1	1	1	1	1	1	1
255	1	1	1	1	1	1	2	1	1	1	1	1	1
256	1	1	1	1	1	1	1	1	1	1	1	1	1
257	1	1	1	1	1	1	1	1	1	1	1	1	1
258	1	1	1	1	1	1	1	1	1	1	1	1	1
259	1	1	1	1	1	1	1	1	1	1	1	1	1
260	1	1	1	1	1	1	1	1	1	1	1	1	1
261	1	1	1	2	1	1	2	2	2	1	1	1	1
262	1	1	1	1	1	1	1	1	1	1	1	1	1
263	1	1	1	1	1	1	1	1	1	1	1	1	1
264	1	1	1	1	1	1	1	1	1	1	1	1	1
265	1	1	1	1	1	1	1	1	1	1	1	1	1
266	1	1	1	1	1	1	1	1	1	1	1	1	1
267	1	1	1	1	1	1	1	1	1	1	1	1	2
268	1	1	1	1	1	1	1	1	1	1	1	1	1
269	1	1	1	1	1	1	1	1	1	1	1	1	1
270	1	1	1	1	1	1	1	1	1	1	1	1	2
271	1	1	1	1	1	1	1	1	1	1	1	1	1
272	1	1	1	1	1	1	1	1	1	1	1	1	1
273	1	1	1	1	1	1	1	1	1	1	1	1	1
274	1	1	1	1	1	1	1	1	1	1	1	1	1
275	1	1	1	2	1	1	1	2	1	1	1	1	1
276	1	1	1	1	1	1	1	1	1	1	1	1	1
277	1	1	1	1	1	1	2	2	1	1	1	1	1
278	1	1	1	1	1	1	1	1	1	1	1	1	1
279	1	1	1	1	1	1	1	2	1	1	1	1	1
280	1	1	1	1	1	1	1	1	1	1	1	1	1
281	1	1	1	1	1	1	1	1	1	1	1	1	1
282	1	1	1	1	1	1	1	1	1	1	1	1	1
283	1	1	1	1	1	1	1	1	1	1	1	1	1
284	1	1	1	1	1	1	1	1	1	1	1	1	1
285	1	1	1	1	1	1	1	1	2	2	1	1	1
286	1	1	1	1	1	1	1	1	1	1	1	1	1
287	1	1	2	1	1	1	1	1	2	1	1	1	1
288	1	1	1	1	1	1	1	1	2	1	1	1	1
289	1	1	1	1	1	1	1	1	1	1	1	1	1
290	1	1	1	1	1	1	1	1	1	1	1	1	1
291	1	1	1	1	1	1	1	1	1	1	1	1	1
292	1	1	1	1	1	1	1	1	1	1	1	1	1
293	1	1	1	1	1	1	1	1	1	1	1	1	1
294	1	1	1	1	1	1	1	1	1	1	1	1	1
295	1	1	1	1	1	1	1	1	1	1	1	1	1
296	1	1	1	1	1	1	1	1	2	1	1	1	1
297	1	1	1	1	1	1	1	1	1	1	1	1	1
298	1	1	1	1	1	1	1	1	1	1	1	1	1
299	1	1	1	1	1	1	1	1	1	1	1	1	1
300	1	1	1	1	1	1	1	1	1	1	1	1	1
301	1	1	1	1	1	1	1	1	1	1	1	1	1
302	1	1	1	1	1	1	1	1	1	1	1	1	1
303	1	1	1	1	1	1	1	1	1	1	1	1	1
304	1	1	1	2	1	1	1	2	2	1	1	1	1
305	1	1	2	1	1	1	2	1	2	1	1	1	1
306	1	1	1	1	1	1	1	1	1	1	1	1	1
307	1	1	1	1	1	1	2	1	1	1	1	1	1
308	1	1	1	1	1	1	1	1	1	1	1	1	1
309	1	1	1	1	1	1	1	1	1	1	1	1	1
310	1	1	1	1	1	1	1	1	1	1	1	1	1
311	1	1	1	1	1	1	1	1	1	1	1	1	1
312	1	1	1	1	1	1	1	1	1	1	1	1	1
313	1	1	1	1	1	1	1	2	1	1	1	1	1
314	1	1	1	1	1	1	2	2	2	1	1	1	1
315	1	1	1	1	1	1	1	1	1	1	1	1	1
316	1	1	1	1	1	1	1	2	2	1	1	1	1
317	1	1	1	1	1	1	1	1	1	1	1	1	1
318	1	1	1	1	1	1	1	1	1	1	1	1	1
319	1	1	1	1	1	1	1	1	1	1	1	1	1
320	1	1	1	1	1	1	1	1	2	1	1	1	1
321	1	1	1	1	1	1	1	2	1	1	1	1	1
322	1	1	1	1	1	2	1	1	1	1	1	1	1
323	1	1	1	1	1	1	1	1	1	1	1	1	1
324	1	1	1	1	1	1	1	1	1	1	1	1	1
325	1	1	1	1	1	1	1	1	1	1	1	1	1
326	1	1	1	1	1	1	1	1	1	1	1	1	1
327	1	1	1	1	1	1	1	1	1	1	1	1	1
328	1	1	1	1	1	1	1	1	1	1	1	1	1
329	1	1	1	1	1	1	1	1	1	1	1	1	1
330	1	1	1	1	1	1	1	1	2	1	1	1	1
331	1	1	1	1	1	1	1	1	1	1	1	1	1
332	1	1	1	1	1	1	1	1	1	1	1	1	1
333	1	1	1	1	1	1	1	1	1	1	1	1	1
334	1	1	1	1	1	1	1	1	1	1	1	1	1
335	1	1	1	1	1	1	1	1	1	1	1	1	1
336	1	1	1	1	1	1	2	2	1	1	1	1	1
337	1	1	1	1	1	1	1	1	1	1	1	1	1
338	1	1	1	1	1	1	1	1	1	1	1	1	1
339	1	1	1	1	1	1	1	1	1	1	1	1	1
340	1	1	1	1	1	1	1	1	1	1	1	1	1
341	1	1	1	1	1	1	1	1	1	1	1	1	1
342	1	1	1	1	1	1	1	1	1	1	1	1	1
343	1	1	1	1	1	1	1	1	1	1	1	1	1
344	1	1	1	1	2	1	1	2	1	1	1	1	1
345	1	1	1	1	1	1	1	1	1	1	1	1	1
346	1	1	1	1	1	1	1	2	1	1	1	1	1
347	1	1	1	2	1	1	1	1	1	1	1	1	1
348	1	1	1	1	1	1	1	1	1	1	1	1	1
349	1	1	1	1	1	1	1	2	2	2	1	1	1
350	1	1	1	1	1	1	1	1	1	1	1	1	1
351	1	1	1	1	1	1	1	1	1	2	1	1	1
352	1	1	1	1	1	1	1	1	1	1	1	1	1
353	1	1	1	1	1	1	1	1	1	1	1	1	1
354	1	1	1	1	1	1	1	1	1	1	1	1	1
355	1	1	1	2	1	1	1	1	2	1	1	1	1
356	1	1	1	1	1	1	1	1	1	1	1	1	1
357	1	1	2	1	1	1	1	2	1	1	1	1	1
358	1	1	1	1	1	1	1	2	1	1	1	1	1
359	1	1	1	1	1	1	1	1	1	1	1	1	1
360	1	1	1	1	1	1	1	2	1	1	1	1	2
361	1	1	1	1	1	1	1	2	1	1	1	1	1
362	1	1	1	1	1	1	2	1	1	1	1	1	1
363	1	1	1	1	1	1	1	1	1	1	1	1	1
364	1	1	1	1	1	1	1	1	1	1	1	1	1
365	1	1	1	1	1	1	1	1	1	1	1	1	1
366	1	1	1	1	1	1	1	1	1	1	1	1	1
367	1	1	1	1	1	1	1	2	1	1	1	1	1
368	1	1	1	2	1	1	1	1	1	1	1	1	1
369	1	1	1	1	1	1	1	1	1	1	1	1	1
370	1	1	1	1	1	1	1	1	1	1	1	1	1
371	1	1	1	1	1	1	1	1	1	1	1	1	1
372	1	1	1	1	1	1	1	1	1	1	1	1	1
373	1	1	1	1	1	1	1	1	1	1	1	1	1
374	1	1	1	1	1	1	1	1	1	1	1	1	1
375	1	1	1	2	1	1	1	2	1	1	1	1	1
376	1	1	1	1	1	1	1	1	2	1	1	1	1
377	1	1	1	1	1	1	1	1	1	1	1	1	1
378	1	1	1	1	1	1	1	2	1	1	1	1	1
379	1	1	1	1	1	1	1	2	1	1	1	1	1
380	1	1	1	1	1	1	1	1	1	1	1	1	1
381	1	1	1	1	1	1	1	1	1	1	1	1	1
382	1	1	1	1	1	1	1	1	1	1	1	1	1
383	1	1	1	1	1	1	1	1	1	1	1	1	1
384	1	1	1	2	1	1	1	1	1	1	1	1	1
385	1	1	1	1	1	1	1	1	1	1	1	1	1
386	1	1	1	1	1	1	1	1	1	1	1	1	1
387	1	1	1	1	1	1	2	2	1	1	1	1	1
388	1	1	1	1	1	1	1	1	1	1	1	1	1
389	1	1	1	1	1	1	1	2	1	1	1	1	1
390	1	1	1	1	1	1	1	1	1	1	1	1	1
391	1	1	1	1	1	1	1	1	1	1	1	1	1
392	1	1	1	1	1	1	1	1	1	1	1	1	1
393	1	1	1	1	1	1	1	1	1	1	1	1	1
394	1	1	1	1	1	1	1	1	1	1	1	1	1
395	1	1	1	1	1	1	1	1	1	1	1	1	1
396	1	1	1	1	1	1	1	1	1	1	1	1	1
397	1	1	1	1	1	1	1	1	1	1	1	1	1
398	1	1	1	1	1	1	1	1	1	1	1	1	1
399	1	1	1	1	1	1	1	1	1	1	1	1	1
400	1	1	1	1	1	1	1	1	1	1	1	1	1
401	1	1	1	1	1	1	1	1	1	1	1	1	1
402	1	1	1	1	1	1	1	1	1	1	1	1	1
403	1	1	1	1	1	1	1	1	1	1	1	1	1
404	1	1	1	1	1	1	1	1	1	1	1	1	1
405	1	1	1	1	1	1	1	1	1	1	1	1	1
406	1	1	1	1	1	1	1	2	1	1	1	1	1
407	1	1	1	1	1	1	1	1	1	1	1	1	1
408	1	1	1	1	1	1	1	2	1	1	1	1	1
409	1	1	1	1	1	1	1	1	1	1	1	1	1
410	1	1	1	1	1	1	1	1	1	1	1	1	1
411	1	1	1	1	1	1	1	1	1	1	1	1	1
412	1	1	1	1	1	1	1	1	1	1	1	1	1
413	1	1	1	1	1	1	1	1	1	1	1	1	1
414	1	1	1	1	1	1	1	1	1	1	1	1	1
415	1	1	1	1	1	1	1	1	1	1	1	1	1
416	1	1	1	2	1	1	1	2	2	1	1	1	1
417	1	1	1	1	1	1	1	1	1	1	1	1	1
418	1	1	1	1	1	1	1	1	1	1	1	1	1
419	1	1	1	1	1	1	1	1	1	1	1	1	1
420	1	1	1	2	1	1	1	1	1	1	1	1	1
421	1	1	1	1	1	1	1	1	2	1	1	1	1
422	1	1	1	1	1	1	1	1	1	1	1	1	1
423	1	1	1	1	1	1	1	1	1	1	1	1	1
424	1	1	1	1	1	1	1	1	1	1	1	1	1
425	1	1	1	1	1	1	1	1	1	1	1	1	1
426	1	1	1	1	1	1	1	1	1	1	1	1	1
427	1	1	1	1	1	1	1	1	1	1	1	1	1
428	1	1	1	1	1	1	1	1	1	1	1	1	1
429	1	1	1	1	1	1	1	1	1	1	1	1	1
430	1	1	1	1	1	1	1	1	1	1	1	1	1
431	1	1	1	1	1	1	1	1	1	1	1	1	1
432	1	1	1	1	1	1	1	1	1	1	1	1	1
433	1	1	1	1	1	1	1	1	1	2	1	1	1
434	1	1	1	1	1	1	1	1	2	1	1	1	1
435	1	1	1	1	1	1	1	1	1	1	1	1	1
436	1	1	1	1	1	1	1	1	1	1	1	1	1
437	1	1	1	1	1	1	1	1	1	1	1	1	1
438	1	1	1	1	1	1	1	1	1	1	1	1	1
439	1	1	1	1	1	1	1	1	1	1	1	1	1
440	1	1	1	1	1	1	1	1	1	1	1	1	1
441	1	1	1	1	1	1	1	1	1	1	1	1	1
442	1	1	1	1	1	1	1	1	1	1	1	1	1
443	1	1	2	1	1	1	1	1	1	1	1	1	1
444	1	1	2	1	1	1	1	2	2	1	1	1	1
445	1	1	1	1	1	1	1	2	1	1	1	1	1
446	1	1	1	1	1	1	1	2	1	2	1	1	1
447	1	1	1	1	1	1	1	2	1	1	1	1	1
448	1	1	1	1	1	1	1	2	1	1	1	1	1
449	1	1	1	1	1	1	1	1	2	1	1	1	2
450	1	1	1	1	1	1	1	1	1	1	1	1	1
451	1	1	1	1	1	1	1	1	1	1	1	1	1
452	1	1	1	1	1	1	1	1	1	1	1	1	1
453	1	1	1	1	1	1	1	2	1	1	1	1	1
454	1	1	1	1	1	1	1	1	1	1	1	1	1
455	1	1	1	1	1	1	2	1	1	1	1	1	1
456	1	1	1	1	1	1	1	2	1	1	1	1	1
457	1	1	1	1	1	1	1	1	1	1	1	1	1
458	1	1	1	1	1	1	1	1	1	1	1	1	1
459	1	1	1	1	1	1	1	1	1	1	1	1	1
460	1	1	1	1	1	1	1	1	1	1	1	1	1
461	1	1	1	2	1	1	1	1	1	1	1	1	1
462	1	1	2	1	1	1	2	2	1	1	1	1	2
463	1	1	1	1	1	1	1	1	1	1	1	1	1
464	1	1	1	1	1	1	1	1	1	1	1	1	1
465	1	1	1	1	1	1	1	1	1	1	1	1	1
466	1	1	1	1	1	1	1	1	1	1	1	1	1
467	1	1	1	1	1	1	1	1	1	1	1	1	1
468	1	1	1	2	1	1	1	2	1	1	1	1	1
469	1	1	1	1	1	1	1	1	1	1	1	1	1
470	1	1	1	2	1	1	2	2	2	1	1	1	1
471	1	1	1	1	1	1	1	2	1	1	1	1	1
472	1	1	1	1	1	1	1	1	1	1	1	1	1
473	1	1	1	1	1	1	1	1	1	1	1	1	1
474	1	1	1	1	1	1	1	2	1	1	1	1	1
475	1	1	1	1	1	1	1	2	1	1	1	1	1
476	1	1	1	1	1	1	1	1	1	1	1	1	1
477	1	1	1	1	1	1	1	1	1	1	1	1	1
478	1	1	1	1	1	1	1	1	1	1	1	1	1
479	1	1	1	1	1	1	1	1	1	1	1	1	1
480	1	1	1	1	1	1	1	1	1	1	1	1	1
481	1	1	1	1	1	1	1	1	1	1	1	1	1
482	1	1	1	1	1	1	1	1	1	1	1	1	1
483	1	1	1	1	1	1	1	1	1	1	1	1	1
484	1	1	1	1	1	1	1	1	1	1	1	1	1
485	1	1	1	1	1	1	1	1	1	1	1	1	1
486	1	1	1	1	1	1	1	1	1	1	1	1	1
487	1	1	1	1	1	1	1	2	1	1	1	1	1
488	1	1	1	1	1	1	1	1	1	1	1	1	1
489	1	1	1	1	1	1	1	1	1	1	1	1	1
490	1	1	1	1	1	1	1	2	1	1	1	1	1
491	1	1	2	1	1	1	2	1	1	1	1	1	1
492	1	1	1	1	1	1	1	1	1	1	1	1	1
493	1	1	1	1	1	1	1	2	1	1	1	1	1
494	1	1	2	1	1	1	1	1	1	1	1	1	1
495	1	1	1	2	1	1	1	2	1	1	1	1	1
496	1	1	1	1	1	1	2	1	2	1	1	1	1
497	1	1	1	1	1	1	1	2	1	1	1	1	1
498	1	1	1	1	1	1	1	2	1	2	1	1	1
499	1	1	1	1	1	1	1	1	1	1	1	1	1
500	1	1	1	1	1	1	1	1	1	1	1	1	1
501	1	1	2	1	1	1	1	2	1	1	1	1	1
502	1	1	1	1	1	1	1	1	1	1	1	1	1
503	1	1	1	1	1	1	1	2	1	1	1	1	1
504	1	1	2	1	1	1	1	2	1	1	1	1	1
505	1	1	1	1	1	1	1	1	1	1	1	1	1
506	1	1	1	1	1	1	1	1	1	1	1	1	1
507	1	1	1	1	1	1	1	1	1	1	1	1	2
508	1	1	1	1	1	1	1	1	1	1	1	1	1
509	1	1	1	1	1	1	1	1	1	1	1	1	1
510	1	1	1	1	1	1	1	1	1	1	1	1	1
511	1	1	2	1	1	1	1	1	1	1	1	1	1
512	1	1	1	1	1	1	1	1	1	1	1	1	1
513	1	1	1	1	1	1	1	1	1	1	1	1	1
514	1	1	1	1	1	1	1	1	1	1	1	1	1
515	1	1	1	1	1	1	1	2	1	1	1	1	1
516	1	1	1	1	1	1	1	1	1	1	1	1	1
517	1	1	1	1	1	1	1	2	1	1	1	1	1
518	1	1	1	2	1	1	2	1	2	1	1	1	1
519	1	1	1	1	1	1	1	2	1	1	1	1	1
520	1	1	1	1	1	1	1	1	2	1	1	1	1
521	1	1	1	1	1	1	1	1	1	1	1	1	1
522	1	1	1	1	1	1	1	2	1	1	1	1	1
523	1	1	1	1	1	1	1	1	1	1	1	1	1
524	1	1	1	1	2	1	1	1	1	1	1	1	1
525	1	1	1	1	1	1	1	1	2	1	1	1	1
526	1	1	1	1	1	1	1	2	1	1	1	1	1
527	1	1	1	1	1	1	1	1	1	1	1	1	1
528	1	1	1	1	1	1	2	2	1	1	1	1	1
529	1	1	1	1	1	1	1	1	1	1	1	1	1
530	1	1	1	1	1	1	1	2	2	1	1	1	1
531	1	1	1	1	1	1	1	1	1	1	1	1	1
532	1	1	1	1	1	1	1	2	1	1	1	1	1
533	1	1	1	1	1	1	1	1	1	1	1	1	1
534	1	1	1	1	1	1	1	1	1	1	1	1	1
535	1	1	1	1	1	1	1	1	1	1	1	1	1
536	1	1	1	1	1	1	1	1	1	1	1	1	1
537	1	1	1	1	1	1	1	1	1	1	1	1	1
538	1	1	2	1	1	1	1	1	1	1	1	1	1
539	1	1	1	1	1	1	1	1	2	1	1	1	1
540	1	1	1	1	1	1	1	1	1	1	1	1	1
541	1	1	1	1	1	1	1	1	1	1	1	1	1
542	1	1	1	1	1	1	1	1	1	1	1	1	1
543	1	1	1	1	1	1	1	1	1	1	1	1	1
544	1	1	1	1	1	1	2	1	1	1	1	1	1
545	1	1	1	1	1	1	1	1	1	1	1	1	1
546	1	1	1	1	1	1	1	2	1	1	1	1	1
547	1	1	1	1	1	1	1	2	2	1	1	1	1
548	1	1	2	1	1	1	1	2	1	1	1	1	1
549	1	1	1	1	1	1	1	1	1	1	1	1	1
550	1	1	1	1	1	1	1	2	1	1	1	1	1
551	1	1	1	1	1	1	2	2	2	1	1	1	1
552	1	1	1	1	1	1	1	1	1	1	1	1	1
553	1	1	1	1	1	1	1	1	1	1	1	1	1
554	1	1	1	1	1	1	1	1	1	1	1	1	1
555	1	1	1	1	1	1	1	1	1	1	1	1	1
556	1	1	1	1	1	1	1	1	1	1	1	1	1
557	1	1	1	1	1	1	1	1	1	1	1	1	1
558	1	1	1	1	1	1	1	1	2	1	1	1	1
559	1	1	1	1	1	1	2	1	2	1	1	1	1
560	1	1	1	1	1	1	1	1	1	1	1	1	1
561	1	1	1	1	1	1	1	1	1	1	1	1	1
562	1	1	1	1	1	1	1	1	1	1	1	1	1
563	1	1	1	1	1	1	1	1	1	1	1	1	1
564	1	1	1	1	1	1	1	1	1	1	1	1	1
565	1	1	1	1	1	1	2	1	2	2	1	1	1
566	1	1	1	1	1	1	1	1	1	1	1	1	1
567	1	1	1	1	1	1	1	1	1	1	1	1	1
568	1	1	1	1	1	1	1	1	1	1	1	1	1
569	1	1	1	1	1	1	1	1	1	1	1	1	1
570	1	1	2	2	1	1	1	2	1	1	1	1	1
571	1	1	1	1	1	1	1	1	1	1	1	1	1
572	1	1	1	1	1	1	1	1	1	1	1	1	1
573	1	1	1	2	1	1	1	2	1	1	1	1	1
574	1	1	1	1	1	1	1	1	1	1	1	1	1
575	1	1	1	2	1	1	1	2	1	1	1	1	1
576	1	1	1	1	1	1	1	1	1	1	1	1	1
577	1	1	1	1	1	1	1	1	1	1	1	1	1
578	1	1	1	1	1	1	1	1	1	1	1	1	1
579	1	1	1	1	1	1	1	1	1	1	1	1	1
580	1	1	1	1	1	1	1	1	1	1	1	1	2
581	1	1	1	1	1	1	1	1	1	1	1	1	1
582	1	1	1	1	1	1	1	1	1	1	1	1	1
583	1	1	1	1	1	1	1	1	1	1	1	1	1
584	1	1	1	1	1	1	1	1	1	1	1	1	1
585	1	1	1	1	1	1	1	1	1	1	1	1	1
586	1	1	1	1	1	1	1	1	1	1	1	1	1
587	1	1	1	1	1	1	1	2	1	1	1	1	1
588	1	1	1	1	1	1	2	2	1	1	1	1	2
589	1	1	1	1	1	1	2	2	2	1	1	1	1
590	1	1	1	2	1	1	1	1	1	1	1	1	1
591	1	1	1	1	1	1	1	1	1	1	1	1	1
592	1	1	1	1	2	1	2	2	1	1	1	1	2
593	1	1	1	1	1	2	1	1	1	1	1	1	1
594	1	1	1	1	1	1	1	1	1	1	1	1	1
595	1	1	1	1	1	1	1	2	1	1	1	1	1
596	1	1	1	1	1	1	1	1	1	1	1	1	1
597	1	1	1	1	1	1	1	1	1	1	1	1	1
598	1	1	1	1	1	1	1	2	1	1	1	1	1
599	1	1	1	1	1	1	1	1	1	1	1	1	1
600	1	1	1	1	1	1	1	1	1	1	1	1	1
601	1	1	1	1	1	1	1	1	1	1	1	1	1
602	1	1	1	1	1	1	1	2	1	1	1	1	1
603	1	1	1	1	1	1	1	2	1	1	1	1	1
604	1	1	1	1	1	1	1	1	1	1	1	1	1
605	1	1	1	1	1	1	1	2	2	2	1	1	1
606	1	1	1	1	1	1	1	1	1	1	1	1	1
607	1	1	1	1	1	1	1	1	1	1	1	1	1
608	1	1	1	1	1	1	1	1	1	1	1	1	1
609	1	1	1	1	1	1	1	1	1	1	1	1	2
610	1	1	1	1	1	1	1	2	1	1	1	1	1
611	1	1	1	1	1	1	1	1	1	1	1	1	1
612	1	1	2	1	1	1	1	2	1	1	1	1	1
613	1	1	1	1	1	1	1	1	1	1	1	1	1
614	1	1	1	1	1	1	1	1	1	1	1	1	1
615	1	1	1	1	1	1	1	1	1	1	1	1	1
616	1	1	1	1	1	1	1	1	1	1	1	1	1
617	1	1	1	1	1	1	1	1	1	1	1	1	1
618	1	1	1	1	1	1	1	2	1	1	1	1	1
619	1	1	1	1	1	1	1	1	1	1	1	1	1
620	1	1	1	1	1	1	1	1	1	1	1	1	1
621	1	1	1	1	1	1	1	1	1	1	1	1	1
622	1	1	1	1	1	1	1	1	2	1	1	1	1
623	1	1	1	1	1	1	1	1	1	1	1	1	1
624	1	1	1	1	1	1	1	2	2	1	1	1	1
625	1	1	1	1	1	1	1	2	1	1	1	1	1
626	1	1	1	1	1	1	1	1	1	1	1	1	1
627	1	1	1	2	1	1	1	1	1	1	1	1	1
628	1	1	1	1	1	1	1	1	1	1	1	1	1
629	1	1	1	1	1	1	2	2	1	1	1	1	1
630	1	1	1	1	1	1	1	1	1	1	1	1	1
631	1	1	1	1	1	1	1	2	1	1	1	1	1
632	1	1	1	1	1	1	1	1	1	1	1	1	1
633	1	1	2	1	1	1	1	1	1	1	1	1	1
634	1	1	1	1	1	1	2	2	1	1	1	1	1
635	1	1	1	1	1	1	1	1	1	1	1	1	1
636	1	1	1	1	1	1	1	1	1	1	1	1	1
637	1	1	1	1	1	1	2	2	1	1	1	1	1
638	1	1	1	1	1	1	1	1	1	1	1	1	1
639	1	1	1	1	1	1	1	1	1	1	1	1	1
640	1	1	1	1	1	1	1	1	1	1	1	1	1
641	1	1	1	1	1	1	1	2	1	1	1	1	1
642	1	1	2	1	1	1	1	2	1	1	1	1	1
643	1	1	1	1	1	1	1	1	1	1	1	1	1
644	1	1	1	1	1	1	1	1	1	2	1	1	1
645	1	1	1	1	1	1	1	1	1	1	1	1	1
646	1	1	1	1	1	1	1	1	1	1	1	1	1
647	1	1	1	1	1	1	1	1	1	1	1	1	1
648	1	1	1	1	1	1	1	1	1	1	1	1	1
649	1	1	1	1	1	1	1	1	1	1	1	1	2
650	1	1	1	1	1	1	1	1	1	1	1	1	1
651	1	1	1	1	1	1	1	1	1	1	1	1	1
652	1	1	1	1	1	1	1	1	1	1	1	1	1
653	1	1	1	1	1	1	1	1	1	1	1	1	1
654	1	1	1	1	1	1	1	1	1	1	1	1	1
655	1	1	1	1	1	1	1	2	1	1	1	1	1
656	1	1	1	1	1	1	1	1	1	1	1	1	1
657	1	1	1	1	1	1	1	1	1	1	1	1	1
658	1	1	1	1	1	1	1	1	1	1	1	1	1
659	1	1	1	1	1	1	1	2	1	1	1	1	1
660	1	1	1	1	1	1	1	1	1	1	1	1	1
661	1	1	1	1	1	1	1	1	1	1	1	1	1
662	1	1	1	1	1	1	1	1	1	1	1	1	1
663	1	1	1	1	1	1	1	1	1	1	1	1	1
664	1	1	1	1	1	1	1	1	1	1	1	1	1
665	1	1	1	1	1	1	1	1	2	1	1	1	1
666	1	1	1	1	1	1	1	1	1	1	1	1	1
667	1	1	1	1	1	1	1	1	1	1	1	1	1
668	1	1	2	2	1	1	1	2	2	1	1	1	1
669	1	1	1	1	1	1	1	2	1	1	1	1	1
670	1	1	1	2	1	1	2	2	1	1	1	1	1
671	1	1	1	1	1	1	1	1	1	1	1	1	1
672	1	1	1	1	1	1	1	1	1	1	1	1	1
673	1	1	1	1	1	1	1	1	1	1	1	1	1
674	1	1	1	1	1	1	1	1	1	1	1	1	1
675	1	1	1	2	1	1	1	1	2	1	1	1	2
676	1	1	1	1	1	1	1	2	1	1	1	1	1
677	1	1	1	1	1	1	1	1	1	1	1	1	1
678	1	1	1	2	1	1	1	1	1	1	1	1	1
679	1	1	1	1	1	1	1	2	1	1	1	1	1
680	1	1	1	1	1	1	1	1	1	1	1	1	1
681	1	1	1	1	1	1	1	1	1	1	1	1	1
682	1	1	1	1	1	1	1	2	1	1	1	1	1
683	1	1	1	1	1	1	1	2	1	1	1	1	1
684	1	1	1	1	1	1	1	1	1	1	1	1	1
685	1	1	1	2	1	1	1	2	2	2	1	1	1
686	1	1	1	1	1	1	1	1	1	1	1	1	1
687	1	1	1	1	1	1	1	1	1	1	1	1	2
688	1	1	1	1	1	1	1	1	1	1	1	1	1
689	1	1	1	1	1	1	1	1	1	1	1	1	1
690	1	1	1	1	1	1	1	2	1	1	1	1	1
691	1	1	1	1	1	1	1	2	1	1	1	1	1
692	1	1	1	1	1	1	1	1	1	1	1	1	1
693	1	1	1	1	1	1	1	1	1	1	1	1	1
694	1	1	1	1	1	1	1	1	1	1	1	1	1
695	1	1	1	2	1	1	2	1	2	1	1	1	2
696	1	1	1	1	1	1	1	1	1	1	1	1	1
697	1	1	1	1	1	1	1	1	1	1	1	1	1
698	1	1	1	1	1	1	2	2	1	1	1	1	1
699	1	1	1	1	1	1	1	2	1	1	1	1	1
700	1	1	1	1	1	1	1	2	1	1	1	1	1
701	1	1	1	1	1	1	1	1	1	1	1	1	1
702	1	1	1	1	1	1	1	1	1	1	1	1	1
703	1	1	1	1	1	1	1	1	1	1	1	1	1
704	1	1	1	1	1	1	1	1	2	2	1	1	1
705	1	1	1	1	1	1	1	1	1	1	1	1	1
706	1	1	1	1	1	1	1	2	1	1	1	1	1
707	1	1	1	1	1	1	1	1	1	1	1	1	1
708	1	1	1	1	1	1	2	2	1	1	1	1	1
709	1	1	1	1	1	1	1	1	1	1	1	1	1
710	1	1	1	1	1	1	2	1	1	1	1	2	2
711	1	1	1	1	1	1	1	1	1	1	1	1	1
712	1	1	1	1	1	1	1	1	1	1	1	1	1
713	1	1	1	1	1	1	2	2	1	1	1	1	1
714	1	1	1	1	1	1	1	1	1	1	1	1	1
715	1	1	1	1	1	1	1	1	1	1	1	1	1
716	1	1	1	1	1	1	1	1	1	1	1	1	1
717	1	1	1	1	1	1	1	1	1	1	1	1	1
718	1	1	1	1	1	1	1	1	1	1	1	1	1
719	1	1	1	1	1	1	1	1	1	1	1	1	1
720	1	1	1	1	1	1	1	1	1	1	1	1	1
721	1	1	1	2	1	1	1	2	1	1	1	1	1
722	1	1	1	1	1	1	1	1	1	1	1	1	1
723	1	1	1	1	1	1	1	1	1	1	1	1	1
724	1	1	1	1	1	1	1	1	1	1	1	1	1
725	1	1	1	1	1	1	1	2	1	1	1	1	1
726	1	1	1	1	1	1	1	1	1	1	1	1	1
727	1	1	1	1	1	1	1	1	1	1	1	1	1
728	1	1	1	1	1	1	2	2	2	1	1	1	1
729	1	1	2	1	1	1	1	1	2	2	1	1	1
730	1	1	1	1	1	1	1	1	1	2	1	1	1
731	1	1	1	1	1	1	1	2	1	1	1	1	1
732	1	1	1	1	1	1	1	1	1	1	1	1	1
733	1	1	1	1	1	1	1	1	1	1	1	1	1
734	1	1	1	1	2	1	2	1	1	1	1	1	1
735	1	1	1	1	1	1	1	1	1	1	1	1	1
736	1	1	1	1	1	1	1	2	1	1	1	1	1
737	1	1	1	2	1	1	1	2	1	1	1	1	1
738	1	1	1	1	1	1	1	1	1	1	1	1	1
739	1	1	1	1	1	1	1	1	2	1	1	1	1
740	1	1	1	1	1	1	1	1	1	1	1	1	1
741	1	1	1	1	1	1	1	1	1	1	1	1	1
742	1	1	1	1	1	1	1	1	1	1	1	1	1
743	1	1	1	1	1	1	1	1	1	1	1	1	1
744	1	1	1	1	1	1	1	1	1	1	1	1	1
745	1	1	1	1	1	1	2	1	1	1	1	1	1
746	1	1	1	1	1	1	1	1	1	1	1	1	1
747	1	1	1	1	1	1	1	1	1	1	1	1	1
748	1	1	1	1	1	1	1	1	1	1	1	1	1
749	1	1	1	1	1	1	1	1	1	1	1	1	1
750	1	1	1	1	1	1	1	1	1	1	1	1	1
751	1	1	1	1	1	1	2	1	1	1	1	1	1
752	1	1	1	1	1	1	1	1	1	1	1	1	1
753	1	1	1	1	1	1	1	1	1	1	1	1	1
754	1	1	1	1	1	1	1	1	1	1	1	1	1
755	1	1	1	1	1	1	1	2	1	1	1	1	1
756	1	1	1	1	1	1	1	1	1	1	1	1	1
757	1	1	1	1	1	1	1	1	1	1	1	1	1
758	1	1	1	1	1	1	1	2	1	1	1	1	1
759	1	1	1	1	1	1	1	1	1	1	1	1	1
760	1	1	2	2	1	1	1	2	2	1	1	1	1
761	1	1	1	1	1	1	1	1	1	1	1	1	1
762	1	1	1	2	1	1	1	1	1	1	1	1	1
763	1	1	1	1	1	1	1	1	1	1	1	1	1
764	1	1	1	1	1	1	1	1	1	1	1	1	1
765	1	1	1	1	1	1	1	1	1	1	1	1	1
766	1	1	1	1	1	1	1	2	1	1	1	1	1
767	1	1	1	1	1	1	1	1	1	1	1	1	1
768	1	1	1	1	1	1	1	2	2	1	1	1	1
769	1	1	1	1	1	1	1	1	1	1	1	1	1
770	1	1	1	1	1	1	1	1	1	1	1	1	1
771	1	1	1	1	1	1	1	1	1	1	1	1	1
772	1	1	1	1	1	1	1	1	1	1	1	1	1
773	1	1	1	1	1	1	1	1	1	1	1	1	1
774	1	1	1	1	1	1	1	1	1	1	1	1	1
775	1	1	2	1	1	1	1	1	2	1	1	1	1
776	1	1	1	1	1	1	1	1	1	1	1	1	1
777	1	1	1	1	1	1	1	2	1	1	1	1	1
778	1	1	1	2	1	1	1	1	2	1	1	1	1
779	1	1	1	1	1	1	1	1	2	2	1	1	1
780	1	1	1	1	1	1	1	1	1	1	1	1	1
781	1	1	1	1	1	1	1	1	1	1	1	1	1
782	1	1	1	1	1	1	1	1	1	1	1	1	1
783	1	1	1	1	1	1	1	1	1	1	1	1	1
784	1	1	1	1	1	1	1	1	1	1	1	1	1
785	1	1	1	1	1	1	1	1	1	1	1	1	1
786	1	1	1	1	1	1	1	1	1	1	1	1	1
787	1	1	1	1	1	1	1	1	1	1	1	1	1
788	1	1	1	1	1	1	1	1	1	1	1	1	1
789	1	1	1	1	1	1	1	1	1	1	1	1	1
790	1	1	1	1	1	1	2	2	1	2	1	1	1
791	1	1	1	1	1	1	1	1	1	1	1	1	1
792	1	1	1	1	1	1	1	1	1	1	1	1	1
793	1	1	1	1	1	1	1	2	1	1	1	1	1
794	1	1	1	1	1	1	1	1	1	1	1	1	1
795	1	1	1	1	1	1	1	2	1	1	1	1	1
796	1	1	1	1	1	1	1	1	1	1	1	1	1
797	1	1	1	1	1	1	1	1	1	1	1	1	1
798	1	1	1	1	1	1	1	1	1	1	1	1	1
799	1	1	1	1	1	1	1	1	1	1	1	1	1
800	1	1	1	2	1	1	1	1	2	1	1	1	1
801	1	1	1	1	1	1	1	1	1	1	1	1	1
802	1	1	1	1	1	1	1	1	1	1	1	1	1
803	1	1	1	1	1	1	1	1	1	1	1	1	1
804	1	1	1	1	1	1	1	1	1	1	1	1	1
805	1	1	1	1	1	1	1	2	2	2	1	1	1
806	1	1	1	1	1	1	1	2	1	1	1	2	1
807	1	1	1	1	1	1	1	2	1	1	1	1	1
808	1	1	1	1	1	1	1	1	1	1	1	1	1
809	1	1	1	1	1	1	1	1	1	1	1	1	1
810	1	1	1	1	1	1	1	1	1	1	1	1	1
811	1	1	1	1	1	1	1	1	1	1	1	1	1
812	1	1	1	1	1	1	2	2	2	1	1	1	1
813	1	1	2	1	1	1	1	1	1	1	1	1	1
814	1	1	1	1	1	1	1	1	1	1	1	1	2
815	1	1	1	1	1	1	1	1	2	1	1	1	1
816	1	1	1	1	1	1	1	1	1	1	1	1	1
817	1	1	1	2	1	1	1	2	1	1	1	1	1
818	1	1	1	1	1	1	1	1	1	1	1	1	1
819	1	1	1	1	1	1	1	1	1	1	1	1	1
820	1	1	1	1	1	1	1	1	1	1	1	1	1
821	1	1	1	1	1	1	1	1	1	1	1	1	1
822	1	1	1	2	1	1	2	2	1	1	1	1	1
823	1	1	1	1	1	1	1	2	2	1	1	1	1
824	1	1	1	1	1	1	1	1	1	1	1	1	1
825	1	1	1	1	1	1	1	1	1	1	1	1	1
826	1	1	1	1	1	1	1	1	1	1	1	1	1
827	1	1	1	1	1	1	1	1	1	1	1	1	1
828	1	1	1	1	1	1	1	1	2	1	1	1	1
829	1	1	1	1	1	1	1	1	1	1	1	1	1
830	1	1	1	1	1	1	1	1	1	1	1	1	1
831	1	1	1	1	1	1	1	1	1	1	1	1	1
832	1	1	1	1	1	1	1	1	1	1	1	1	1
833	1	1	1	1	1	1	1	1	1	1	1	1	1
834	1	1	1	1	1	1	1	1	1	1	1	1	1
835	1	1	1	1	1	1	1	1	1	1	1	1	1
836	1	1	1	1	1	1	1	1	1	1	1	1	1
837	1	1	1	1	1	1	1	1	1	1	1	1	1
838	1	1	1	1	1	1	1	2	1	1	1	1	1
839	1	1	1	1	1	1	2	2	1	1	1	1	1
840	1	1	1	1	1	1	1	1	1	1	1	1	1
841	1	1	1	1	1	1	1	2	1	1	1	1	1
842	1	1	1	1	1	1	1	2	1	1	1	1	1
843	1	1	1	1	1	1	1	1	1	1	1	1	1
844	1	1	1	1	1	1	1	2	1	1	1	1	1
845	1	1	1	1	1	1	1	2	1	1	1	1	1
846	1	1	1	1	1	1	1	2	1	1	1	1	1
847	1	1	1	1	1	1	1	2	1	1	1	1	1
848	1	1	1	1	1	1	1	1	1	1	1	1	1
849	1	1	1	1	1	1	1	1	1	1	1	1	1
850	1	1	1	1	1	1	1	1	1	1	1	1	1
851	1	1	2	2	1	1	2	1	1	1	1	1	1
852	1	1	1	1	1	1	1	1	2	1	1	1	2
853	1	1	1	1	1	1	1	1	1	1	1	1	1
854	1	1	1	1	1	1	1	1	1	1	1	1	1
855	1	1	1	1	1	1	1	1	1	1	1	1	1
856	1	1	1	1	1	1	1	1	1	1	1	1	1
857	1	1	1	1	1	2	1	1	1	1	1	1	1
858	1	1	1	1	1	1	1	1	1	1	1	1	1
859	1	1	1	1	1	1	1	1	1	1	1	1	1
860	1	1	1	1	1	1	1	1	1	1	1	1	1
861	1	1	1	1	1	1	1	1	1	1	1	1	1
862	1	1	2	1	1	1	1	2	2	1	1	1	1
863	1	1	1	1	1	1	1	2	1	1	1	1	1
864	1	1	1	2	1	1	1	2	1	1	1	1	1
865	1	1	1	1	1	1	1	1	1	1	1	1	1
866	1	1	1	1	1	1	1	2	1	1	1	1	1
867	1	1	1	1	1	1	1	2	1	1	1	1	1
868	1	1	1	1	1	1	1	2	1	1	1	1	1
869	1	1	1	1	1	1	1	1	1	1	1	1	1
870	1	1	1	1	1	1	1	1	1	1	1	1	1
871	1	1	1	2	1	1	1	2	2	1	1	1	1
872	1	1	2	1	1	1	1	1	1	1	1	1	1
873	1	1	2	1	1	1	1	2	2	1	1	1	2
874	1	1	1	1	1	1	1	1	1	1	1	1	1
875	1	1	1	1	1	1	1	2	1	1	1	1	1
876	1	1	1	1	1	1	1	1	1	1	1	1	1
877	1	1	1	1	1	1	1	1	1	1	1	1	1
878	1	1	1	1	1	1	2	1	1	1	1	1	1
879	1	1	2	2	1	1	1	1	1	1	1	1	1
880	1	1	1	1	1	1	1	1	1	1	1	1	1
881	1	1	1	2	1	1	1	2	1	2	1	1	1
882	1	1	1	1	1	1	1	1	1	1	1	1	1
883	1	1	1	1	1	1	1	1	1	1	1	1	1
884	1	1	1	1	1	1	1	1	1	1	1	1	1
885	1	1	1	1	1	1	1	1	1	1	1	1	1
886	1	1	2	2	1	1	1	1	1	1	1	1	1
887	1	1	1	1	1	1	1	1	1	1	1	1	1
888	1	1	1	1	1	1	1	1	1	1	1	1	1
889	1	1	1	1	1	1	1	1	1	1	1	1	1
890	1	1	1	1	1	1	1	1	1	1	1	1	1
891	1	1	1	1	1	1	1	1	2	1	1	1	1
892	1	1	1	1	1	1	1	2	1	1	1	1	1
893	1	1	1	1	1	1	1	1	1	1	1	1	1
894	1	1	1	2	1	1	1	2	1	1	1	1	1
895	1	1	1	1	1	1	1	1	1	1	1	1	1
896	1	1	1	1	1	1	1	2	1	1	1	1	1
897	1	1	1	1	1	1	1	1	1	1	1	1	1
898	1	1	1	2	1	1	2	2	1	1	1	1	1
899	1	1	1	1	1	1	1	1	2	1	1	1	1
900	1	1	1	1	1	1	1	2	1	1	1	1	1
901	1	1	1	1	1	1	1	1	1	1	1	1	1
902	1	1	1	1	1	1	1	1	1	1	1	1	1
903	1	1	1	1	1	1	1	1	1	1	1	1	1
904	1	1	1	1	1	1	1	1	1	1	1	1	1
905	1	1	1	1	1	1	1	1	1	1	1	1	1
906	1	1	1	1	1	1	1	1	1	1	1	1	1
907	1	1	1	1	1	1	1	2	1	1	1	1	1
908	1	1	1	1	1	1	1	1	1	1	1	1	1
909	1	1	1	1	1	1	1	1	1	1	1	1	1
910	1	1	1	1	1	1	1	1	1	1	1	1	1
911	1	1	1	1	1	1	1	1	1	1	1	1	1
912	1	1	1	1	1	1	2	2	1	1	1	1	1
913	1	1	1	1	1	1	1	1	2	1	1	1	1
914	1	1	1	1	1	1	2	2	1	1	1	1	1
915	1	1	1	1	1	1	1	1	1	1	1	1	1
916	1	1	1	1	1	1	1	1	1	1	1	1	1
917	1	1	1	1	1	1	1	1	1	1	1	1	1
918	1	1	2	1	1	1	1	2	1	1	1	1	1
919	1	1	1	1	1	1	1	1	1	1	1	1	1
920	1	1	1	1	1	1	1	1	1	1	1	1	1
921	1	1	1	1	1	1	1	1	1	1	1	1	1
922	1	1	1	1	1	1	1	1	1	1	1	1	1
923	1	1	1	1	1	1	1	1	1	1	1	1	1
924	1	1	1	1	1	1	1	1	1	1	1	1	1
925	1	1	1	1	1	1	1	1	1	1	1	1	1
926	1	1	1	1	1	1	1	1	1	1	1	1	1
927	1	1	1	1	1	1	1	1	1	1	1	1	1
928	1	1	1	1	1	1	1	1	1	1	1	1	1
929	1	1	1	1	1	1	1	1	1	1	1	1	1
930	1	1	1	1	1	1	1	1	1	2	1	1	1
931	1	1	1	1	1	1	1	2	2	1	1	1	1
932	1	1	1	2	1	1	1	2	1	1	1	1	1
933	1	1	1	1	1	1	1	1	1	2	1	1	1
934	1	1	1	2	1	1	1	2	1	1	1	1	1
935	1	1	1	1	1	1	1	2	1	1	1	1	1
936	1	1	1	1	1	1	1	1	1	1	1	1	1
937	1	1	1	2	1	1	1	1	2	1	1	1	1
938	1	1	1	1	1	1	1	1	1	1	1	1	1
939	1	1	1	1	1	1	1	1	1	1	1	1	1
940	1	1	1	1	1	1	1	2	2	1	1	1	1
941	1	1	1	1	1	1	1	1	1	1	1	1	1
942	1	1	1	1	1	1	1	1	1	1	1	1	1
943	1	1	1	1	1	1	1	1	1	1	1	1	1
944	1	1	1	1	1	1	1	2	1	1	1	1	1
945	1	1	1	1	1	1	1	2	1	1	1	1	1
946	1	1	1	1	1	1	1	1	1	1	1	1	1
947	1	1	1	1	1	1	1	1	1	1	1	1	1
948	1	1	2	1	1	1	1	1	2	1	1	1	1
949	1	1	1	1	1	1	1	1	1	1	1	1	1
950	1	1	1	1	1	1	1	2	1	1	1	1	1
951	1	1	1	1	1	1	1	1	1	1	1	1	1
952	1	1	1	1	1	1	1	1	1	1	1	1	1
953	1	1	1	1	1	1	1	1	1	1	1	1	1
954	1	1	1	1	1	1	2	1	1	1	1	1	1
955	1	1	1	1	1	1	1	1	1	1	1	1	1
956	1	1	1	1	1	1	1	1	1	1	1	1	1
957	1	1	1	1	1	1	1	2	1	2	1	1	1
958	1	1	1	1	1	1	1	2	1	1	1	1	1
959	1	1	1	1	1	1	1	1	1	1	1	1	1
960	1	1	1	1	1	1	1	1	1	1	1	1	1
961	1	1	2	1	1	1	2	2	1	1	1	1	1
962	1	1	1	1	1	1	1	1	1	1	1	1	1
963	1	1	1	1	1	1	1	1	1	1	1	1	1
964	1	1	1	2	1	1	1	2	1	1	1	1	1
965	1	1	1	1	1	1	1	1	1	1	1	1	1
966	1	1	1	1	1	1	1	2	1	1	1	1	1
967	1	1	1	1	1	1	1	1	1	1	1	1	1
968	1	1	1	1	1	1	1	1	1	1	1	1	1
969	1	1	1	1	1	1	1	1	1	1	1	1	1
970	1	1	1	1	1	1	1	1	1	1	1	1	1
971	1	1	1	1	1	1	1	1	1	1	1	1	1
972	1	1	1	1	1	1	1	1	1	1	1	1	1
973	1	1	1	1	1	1	1	1	1	1	1	1	1
974	1	1	1	1	1	1	1	1	1	1	1	1	2
975	1	1	1	1	1	1	1	1	1	1	1	1	1
976	1	1	1	1	1	1	1	1	1	1	1	1	1
977	1	1	1	1	1	1	1	1	1	1	1	1	1
978	1	1	1	1	1	1	1	1	1	1	1	1	1
979	1	1	1	1	1	1	1	1	1	1	1	1	1
980	1	1	1	1	1	1	2	2	2	2	1	1	1
981	1	1	1	1	1	1	1	1	1	1	1	1	1
982	1	1	1	1	1	1	1	2	2	2	1	1	1
983	1	1	1	1	1	1	1	1	1	1	1	1	1
984	1	1	1	1	1	1	1	1	1	1	1	1	1
985	1	1	2	1	1	1	1	2	1	1	1	1	1
986	1	1	1	1	1	1	1	2	1	1	1	1	1
987	1	1	1	2	1	1	2	2	2	1	1	1	1
988	1	1	1	1	1	1	2	2	1	1	1	1	1
989	1	1	1	1	1	1	1	1	1	1	1	1	1
990	1	1	1	1	1	1	1	2	2	1	1	1	1
991	1	1	1	2	1	1	1	1	2	1	1	1	1
992	1	1	1	1	1	1	1	1	1	1	1	1	1
993	1	1	2	1	1	1	1	2	1	1	1	1	1
994	1	1	1	1	1	1	1	1	1	1	1	1	1
995	1	1	1	1	1	1	1	1	1	1	1	1	1
996	1	1	1	1	1	1	1	1	1	1	1	1	1
997	1	1	2	1	1	1	1	1	1	1	1	1	1
998	1	1	1	1	1	1	1	1	1	1	1	1	1
999	1	1	1	1	1	1	1	2	1	1	1	1	1
1000	1	1	1	1	1	1	1	1	1	1	1	1	1
1001	1	1	1	1	1	1	1	1	1	1	1	1	1
1002	1	1	1	1	1	1	1	1	1	1	1	1	1
1003	1	1	1	1	1	1	1	1	1	1	1	1	1
1004	1	1	1	1	1	1	1	1	1	1	1	1	1
1005	1	1	1	1	1	1	1	2	1	1	1	1	1
1006	1	1	1	1	1	1	1	1	1	1	1	1	1
1007	1	1	1	1	1	1	1	1	1	1	1	1	1
1008	1	1	1	1	1	1	1	1	1	1	1	1	1
1009	1	1	1	1	1	1	1	1	1	1	1	1	1
1010	1	1	1	1	1	1	1	1	1	1	1	1	1
1011	1	1	1	1	1	1	1	1	1	1	1	1	1
1012	1	1	1	1	1	1	1	1	1	1	1	1	1
1013	1	1	1	1	1	1	1	1	1	1	1	1	1
1014	1	1	1	1	1	1	1	1	1	1	1	1	1
1015	1	1	1	1	1	1	1	1	1	1	1	1	1
1016	1	1	1	1	1	1	2	1	1	1	1	1	1
1017	1	1	1	1	1	1	1	2	1	1	1	1	1
1018	1	1	1	1	1	1	1	1	1	1	1	1	1
1019	1	1	1	1	1	1	1	1	1	1	1	1	1
1020	1	1	1	1	1	1	1	1	1	1	1	1	1
1021	1	1	1	1	1	1	1	2	1	1	1	1	1
1022	1	1	1	1	1	1	1	1	1	1	1	1	1
1023	1	1	2	1	1	1	1	1	1	1	1	1	1
1024	1	1	1	1	1	1	1	2	1	1	1	1	1
1025	1	1	1	1	1	1	1	2	2	1	1	1	1
1026	1	1	1	1	1	1	1	1	1	1	1	1	1
1027	1	1	1	1	1	1	1	1	1	1	1	1	1
1028	1	1	1	1	1	1	1	1	1	1	1	1	1
1029	1	1	1	1	1	1	1	1	1	1	1	1	1
1030	1	1	1	1	1	1	1	2	1	1	1	1	1
1031	1	1	1	1	1	1	1	1	2	1	1	1	1
1032	1	1	1	1	1	1	1	2	1	1	1	1	1
1033	1	1	1	1	1	1	1	1	1	1	1	1	1
1034	1	1	1	2	1	1	1	2	1	1	1	1	1
1035	1	1	1	1	1	1	1	2	1	1	1	1	1
1036	1	1	1	2	1	1	1	2	1	1	1	1	1
1037	1	1	1	1	1	1	1	1	1	1	1	1	1
1038	1	1	1	1	1	1	1	2	1	1	1	1	1
1039	1	1	1	1	1	1	1	1	1	1	1	1	1
1040	1	1	2	1	1	1	1	2	1	1	1	1	1
1041	1	1	1	1	1	1	1	2	1	1	1	1	1
1042	1	1	2	1	1	1	1	1	1	1	1	1	1
1043	1	1	1	1	1	1	1	1	1	1	1	1	1
1044	1	1	1	2	1	1	2	1	1	1	1	1	1
1045	1	1	1	1	1	1	1	1	1	1	1	1	1
1046	1	1	1	1	1	1	1	1	1	1	1	1	1
1047	1	1	1	1	1	1	1	1	1	1	1	1	1
1048	1	1	1	1	1	1	1	2	2	1	1	1	1
1049	1	1	1	1	1	1	1	1	1	1	1	1	1
1050	1	1	1	1	1	1	1	2	1	1	1	1	1
1051	1	1	1	1	1	1	1	1	1	1	1	1	1
1052	1	1	1	1	1	1	1	1	1	1	1	1	1
1053	1	1	1	1	1	1	1	2	2	1	1	1	1
1054	1	1	1	1	1	1	1	1	1	1	1	1	1
1055	1	1	1	1	1	1	1	2	1	1	1	1	1
1056	1	1	1	1	1	1	1	1	1	1	1	1	1
1057	1	1	1	1	1	1	1	1	1	1	1	1	1
1058	1	1	1	1	1	1	1	1	1	1	1	1	1
1059	1	1	1	1	1	1	1	1	1	1	1	1	1
1060	1	1	1	1	1	1	1	1	2	1	1	1	1
1061	1	1	1	1	1	1	1	1	1	1	1	1	1
1062	1	1	1	1	1	1	1	1	1	1	1	1	1
1063	1	1	1	1	1	1	1	1	1	1	1	1	1
1064	1	1	1	1	1	1	1	1	1	1	1	1	1
1065	1	1	1	1	1	1	1	1	1	1	1	1	1
1066	1	1	1	1	1	1	1	1	1	1	1	1	1
1067	1	1	1	1	1	1	1	1	1	1	1	1	1
1068	1	1	1	1	1	1	1	1	1	1	1	1	1
1069	1	1	2	1	1	1	1	1	1	1	1	1	1
1070	1	1	2	1	1	1	1	2	1	1	1	1	1
1071	1	1	2	1	1	1	1	1	1	1	1	1	1
1072	1	1	1	1	1	1	1	1	2	1	1	1	1
1073	1	1	2	1	1	1	1	1	2	1	1	1	1
1074	1	1	1	1	1	1	2	1	1	1	1	1	1
1075	1	1	1	1	1	2	1	1	1	1	1	1	1
1076	1	1	1	1	1	1	1	1	1	1	1	1	1
1077	1	1	2	1	1	1	1	2	1	1	1	1	1
1078	1	1	1	1	1	1	1	1	1	1	1	1	1
1079	1	1	1	1	1	1	1	1	1	1	1	1	1
1080	1	1	1	1	1	1	1	1	1	1	1	1	1
1081	1	1	1	1	1	1	1	1	1	1	1	1	1
1082	1	1	1	1	1	1	2	2	1	1	1	1	2
1083	1	1	1	1	1	1	1	1	1	1	1	1	2
1084	1	1	1	1	1	1	1	1	1	1	1	1	1
1085	1	1	1	1	1	1	1	1	1	1	1	1	1
1086	1	1	1	1	1	1	1	1	1	1	1	1	1
1087	1	1	1	1	1	1	1	1	1	1	1	1	1
1088	1	1	1	1	1	1	1	1	1	1	1	1	1
1089	1	1	1	1	1	1	1	1	1	1	1	1	1
1090	1	1	1	1	1	1	1	2	1	1	1	1	1
1091	1	1	1	1	1	1	1	1	1	1	1	1	1
1092	1	1	1	1	1	1	1	1	1	1	1	1	1
1093	1	1	1	1	1	1	1	2	1	1	1	1	1
1094	1	1	2	2	1	1	1	1	2	1	1	1	1
1095	1	1	1	1	1	1	2	1	1	1	1	1	1
1096	1	1	1	1	1	1	1	2	2	1	1	1	1
1097	1	1	1	1	1	1	1	2	1	1	1	1	1
1098	1	1	1	1	1	1	2	2	1	1	1	1	1
1099	1	1	1	1	1	1	1	1	1	1	1	1	1
1100	1	1	1	1	1	1	1	2	1	1	1	1	1
1101	1	1	1	1	1	1	1	1	1	1	1	1	1
1102	1	1	1	2	1	1	1	2	2	1	1	1	1
1103	1	1	1	1	1	1	1	1	1	1	1	1	1
1104	1	1	2	2	1	1	1	1	1	2	1	1	1
1105	1	1	1	1	1	1	1	2	1	1	1	1	1
1106	1	1	1	1	1	1	1	1	1	1	1	1	1
1107	1	1	1	1	1	1	1	2	1	1	1	1	1
1108	1	1	1	1	1	1	1	1	1	1	1	1	1
1109	1	1	2	1	1	1	1	1	1	1	1	1	2
1110	1	1	1	1	1	2	1	1	1	1	1	1	1
1111	1	1	1	1	1	1	1	1	1	1	1	1	1
1112	1	1	1	1	1	1	1	2	1	1	1	1	1
1113	1	1	1	1	1	1	1	1	1	1	1	1	1
1114	1	1	1	1	1	1	1	1	1	1	1	1	1
1115	1	1	1	1	1	1	1	2	2	1	1	1	2
1116	1	1	1	1	1	1	1	1	1	1	1	1	1
1117	1	1	1	1	1	1	2	1	1	1	1	1	1
1118	1	1	1	1	1	1	1	1	1	1	1	1	1
1119	1	1	1	1	1	1	1	1	1	1	1	1	1
1120	1	1	1	1	1	1	1	1	1	1	1	1	1
1121	1	1	1	1	1	1	1	1	1	1	1	1	1
1122	1	1	1	1	1	1	1	1	1	1	1	1	1
1123	1	1	1	1	1	1	1	2	1	1	1	1	1
1124	1	1	1	1	1	1	1	1	1	1	1	1	1
1125	1	1	1	1	1	1	1	1	1	1	1	1	1
1126	1	1	1	1	1	1	1	1	1	1	1	1	1
1127	1	1	1	1	1	1	1	1	1	1	1	1	1
1128	1	1	1	1	1	1	1	1	1	1	1	1	1
1129	1	1	1	1	1	1	1	1	1	1	1	1	1
1130	1	1	1	1	1	1	1	1	1	1	1	1	1
1131	1	1	1	1	1	1	1	1	1	1	1	1	1
1132	1	1	1	2	1	1	1	2	1	1	1	1	1
1133	1	1	1	1	1	1	1	2	1	1	1	1	1
1134	1	1	1	1	1	1	1	1	1	1	1	1	1
1135	1	1	1	1	1	1	1	1	1	1	1	1	1
1136	1	1	1	1	1	1	1	1	1	1	1	1	1
1137	1	1	1	1	1	1	1	1	1	1	1	1	1
1138	1	1	1	1	1	1	1	1	1	1	1	1	1
1139	1	1	1	2	1	1	1	2	1	1	1	1	1
1140	1	1	1	1	1	1	1	1	1	1	1	1	1
1141	1	1	1	1	1	1	2	1	1	1	1	1	1
1142	1	1	1	1	1	1	1	1	1	1	1	1	1
1143	1	1	2	1	1	1	1	1	1	1	1	1	1
1144	1	1	1	1	1	1	1	2	2	1	1	1	1
1145	1	1	1	1	1	1	2	1	2	2	1	1	1
1146	1	1	1	1	1	1	1	1	1	1	1	1	1
1147	1	1	1	1	1	1	1	1	1	1	1	1	1
1148	1	1	1	1	1	1	1	1	1	1	1	1	1
1149	1	1	1	1	1	1	1	1	1	1	1	1	1
1150	1	1	1	1	1	1	1	1	1	1	1	1	1
1151	1	1	1	1	1	1	1	1	1	1	1	1	1
1152	1	1	1	1	1	1	1	1	2	1	1	2	1
1153	1	1	1	1	1	1	1	1	1	1	1	1	1
1154	1	1	1	1	1	1	1	2	1	1	1	1	1
1155	1	1	1	1	1	1	1	1	1	1	1	1	1
1156	1	1	1	1	1	1	1	1	1	1	1	1	1
1157	1	1	1	1	1	1	1	1	1	1	1	1	1
1158	1	1	2	1	1	1	2	1	1	1	1	1	1
1159	1	1	1	1	1	1	1	2	1	1	1	1	1
1160	1	1	1	1	1	1	1	1	1	1	1	1	1
1161	1	1	1	1	1	1	1	1	1	1	1	1	1
1162	1	1	1	1	1	1	1	2	1	1	1	1	1
1163	1	1	1	1	1	1	1	1	1	1	1	1	1
1164	1	1	1	1	1	1	2	2	1	1	1	1	1
1165	1	1	1	1	1	1	1	2	1	1	1	1	1
1166	1	1	1	1	1	1	1	1	1	1	1	1	1
1167	1	1	1	1	1	1	1	1	1	1	1	1	1
1168	1	1	1	1	1	1	1	1	1	1	1	1	1
1169	1	1	1	1	1	1	1	1	1	1	1	1	1
1170	1	1	1	1	1	1	1	2	2	1	1	1	1
1171	1	1	1	1	1	1	1	2	1	1	1	1	1
1172	1	1	1	1	1	1	1	2	1	1	1	1	1
1173	1	1	1	1	1	1	1	2	1	1	1	1	1
1174	1	1	1	1	1	1	1	2	1	1	1	1	1
1175	1	1	1	1	1	1	2	2	1	1	1	1	1
1176	1	1	1	1	1	1	1	1	1	1	1	1	1
1177	1	1	1	2	1	1	1	2	1	1	1	1	1
1178	1	1	1	1	1	1	1	1	2	1	1	1	1
1179	1	1	1	1	1	1	1	1	1	1	1	1	1
1180	1	1	1	1	1	1	1	2	1	1	1	1	1
1181	1	1	1	1	1	1	1	1	2	1	1	1	1
1182	1	1	1	1	1	1	2	2	1	1	1	1	1
1183	1	1	1	1	1	1	1	2	1	1	1	1	1
1184	1	1	2	1	1	1	1	1	1	1	1	1	1
1185	1	1	1	1	1	1	1	2	1	1	1	1	1
1186	1	1	1	1	1	1	1	1	1	2	1	1	1
1187	1	1	1	1	1	1	1	1	1	1	1	1	1
1188	1	1	1	1	1	1	1	1	1	1	1	1	1
1189	1	1	1	1	1	1	1	1	1	1	1	1	1
1190	1	1	2	1	1	1	1	1	1	1	1	1	1
1191	1	1	1	1	1	1	1	1	1	1	1	1	1
1192	1	1	1	1	1	1	1	1	1	1	1	1	1
1193	1	1	1	1	1	1	1	2	1	1	1	1	1
1194	1	1	1	1	1	1	1	1	1	1	1	1	1
1195	1	1	1	1	1	1	1	2	1	1	1	1	1
1196	1	1	1	1	1	1	1	1	1	1	1	1	1
1197	1	1	1	1	1	1	1	1	1	1	1	1	1
1198	1	1	1	1	1	1	1	1	1	1	1	1	1
1199	1	1	1	1	1	1	1	1	1	1	1	1	1
1200	1	1	1	1	1	1	1	1	1	1	1	1	1
1201	1	1	1	1	1	1	1	1	1	1	1	1	1
1202	1	1	2	1	1	1	1	2	1	1	1	1	1
1203	1	1	1	1	1	1	1	1	1	1	1	1	1
1204	1	1	1	1	1	1	1	1	1	1	1	1	1
1205	1	1	2	1	1	1	1	1	1	1	1	1	1
1206	1	1	1	1	1	1	1	1	1	1	1	1	1
1207	1	1	1	1	1	1	1	1	1	1	1	1	1
1208	1	1	1	1	1	1	1	1	1	1	1	1	1
1209	1	1	1	1	1	1	1	1	1	1	1	1	1
1210	1	1	1	1	1	1	1	2	2	1	1	1	1
1211	1	1	1	1	1	1	1	1	1	1	1	1	1
1212	1	1	1	1	1	1	1	1	1	1	1	1	1
1213	1	1	1	1	1	1	1	1	1	1	1	1	1
1214	1	1	2	1	1	1	1	1	1	1	1	1	1
1215	1	1	1	1	1	1	1	1	1	1	1	1	1
1216	1	1	1	1	1	1	1	1	1	1	1	1	1
1217	1	1	1	1	1	1	2	1	1	1	1	1	1
1218	1	1	1	1	1	1	1	1	1	1	1	1	1
1219	1	1	1	1	1	1	1	1	1	1	1	1	1
1220	1	1	1	1	1	1	1	1	1	1	1	1	1
1221	1	1	1	1	1	1	1	1	1	1	1	1	1
1222	1	1	1	1	1	1	1	1	1	1	1	1	1
1223	1	1	1	1	1	1	1	1	1	1	1	1	1
1224	1	1	1	1	1	1	1	1	1	1	1	1	1
1225	1	1	1	1	1	1	1	1	1	1	1	1	1
1226	1	1	1	1	1	1	1	1	1	1	1	2	1
1227	1	1	1	1	1	1	1	1	1	1	1	1	1
1228	1	1	1	1	1	1	1	2	1	1	1	1	1
1229	1	1	1	1	1	1	1	1	1	1	1	1	1
1230	1	1	1	1	1	1	1	1	1	1	1	1	1
1231	1	1	1	1	1	1	1	1	1	1	1	1	1
1232	1	1	1	1	1	1	1	2	1	1	1	1	1
1233	1	1	1	1	1	1	1	1	1	1	1	1	1
1234	1	1	1	1	1	1	1	1	1	1	1	1	1
1235	1	1	1	2	1	1	1	1	2	1	1	1	1
1236	1	1	1	1	1	1	1	2	1	2	1	1	1
1237	1	1	1	1	1	1	1	1	1	1	1	1	1
1238	1	1	1	1	1	1	1	1	2	1	1	1	1
1239	1	1	1	1	1	1	1	1	1	1	1	1	1
1240	1	1	1	1	1	1	1	1	1	1	1	1	1
1241	1	1	1	1	1	1	1	1	1	1	1	1	1
1242	1	1	1	1	1	1	2	1	1	1	1	1	1
1243	1	1	1	1	1	1	1	1	1	1	1	1	1
1244	1	1	1	1	1	1	1	2	1	1	1	1	1
1245	1	1	1	2	1	1	1	2	1	1	1	1	1
1246	1	1	1	1	1	1	1	2	2	1	1	1	1
1247	1	1	1	1	1	1	1	1	1	1	1	1	1
1248	1	1	1	1	1	1	1	2	1	2	1	1	1
1249	1	1	1	1	1	1	1	1	1	1	1	1	1
1250	1	1	1	1	1	1	1	1	1	1	1	1	1
1251	1	1	1	2	1	1	1	1	1	1	1	1	1
1252	1	1	1	1	1	1	1	1	1	1	1	1	1
1253	1	1	1	2	1	1	1	2	2	1	1	1	1
1254	1	1	1	1	1	2	1	1	1	1	1	1	1
1255	1	1	1	1	1	1	1	1	1	1	1	1	1
1256	1	1	1	1	1	1	1	2	1	1	1	1	1
1257	1	1	1	1	1	1	1	2	2	1	1	1	1
1258	1	1	1	1	1	1	1	2	1	1	1	1	1
1259	1	1	1	1	1	1	1	2	2	1	1	1	1
1260	1	1	1	1	1	1	1	1	1	1	1	1	1
1261	1	1	1	1	1	1	1	1	1	1	1	1	1
1262	1	1	1	2	1	1	1	1	1	1	1	1	1
1263	1	1	1	1	1	1	1	1	1	1	1	1	1
1264	1	1	1	1	1	1	2	2	2	1	1	1	1
1265	1	1	1	2	1	1	1	2	1	1	1	1	1
1266	1	1	1	1	1	1	1	1	2	1	1	1	1
1267	1	1	1	1	1	1	1	1	1	1	1	1	1
1268	1	1	1	1	1	1	2	2	2	1	1	1	1
1269	1	1	1	1	1	1	1	2	1	2	1	1	1
1270	1	1	1	1	1	1	1	2	2	2	1	1	1
1271	1	1	1	1	1	1	1	1	1	1	1	1	1
1272	1	1	1	1	1	1	1	1	1	1	1	1	1
1273	1	1	1	1	1	1	1	1	1	1	1	1	1
1274	1	1	1	1	1	1	1	1	1	1	1	1	1
1275	1	1	1	1	1	1	1	1	1	1	1	1	1
1276	1	1	1	1	1	1	1	1	1	1	1	1	1
1277	1	1	1	2	1	1	1	2	1	1	1	1	1
1278	1	1	1	1	1	1	1	1	1	1	1	1	1
1279	1	1	1	1	1	1	1	1	1	1	1	1	1
1280	1	1	1	1	1	1	1	2	1	1	1	1	1
1281	1	1	1	1	1	1	1	1	1	1	1	1	1
1282	1	1	1	1	1	1	1	1	1	1	1	1	1
1283	1	1	1	1	1	1	1	2	1	1	1	1	1
1284	1	1	1	1	1	1	1	1	1	1	1	1	1
1285	1	1	1	1	1	1	1	1	1	1	1	1	1
1286	1	1	1	1	1	1	1	1	1	1	1	1	1
1287	1	1	1	1	1	1	1	2	1	1	1	1	1
1288	1	1	1	1	1	1	1	1	1	2	1	2	1
1289	1	1	1	1	1	1	1	1	1	1	1	1	1
1290	1	1	1	1	1	1	1	1	1	1	1	1	1
1291	1	1	1	1	1	1	1	1	1	1	1	1	1
1292	1	1	1	2	1	1	1	2	2	1	1	1	1
1293	1	1	1	2	1	1	2	2	2	1	1	1	1
1294	1	1	1	1	1	1	1	1	1	1	1	1	1
1295	1	1	1	1	1	1	1	1	1	1	1	1	1
1296	1	1	1	1	1	1	1	1	1	1	1	1	1
1297	1	1	1	1	1	1	1	1	1	1	1	1	1
1298	1	1	1	1	1	1	1	1	1	1	1	1	1
1299	1	1	1	1	1	1	1	1	1	1	1	1	1
1300	1	1	1	1	1	1	1	1	2	2	1	1	1
1301	1	1	1	1	1	1	1	1	1	1	1	1	1
1302	1	1	1	1	1	1	1	1	1	1	1	1	1
1303	1	1	1	1	1	1	1	1	1	1	1	1	1
1304	1	1	1	1	1	1	2	1	1	1	1	1	1
1305	1	1	1	1	1	1	1	1	1	1	1	1	1
1306	1	1	2	1	1	1	1	1	2	1	1	1	1
1307	1	1	1	1	1	1	1	1	1	1	1	1	1
1308	1	1	1	1	1	1	1	1	1	1	1	1	1
1309	1	1	1	1	1	1	1	1	1	1	1	1	1
1310	1	1	1	1	1	1	1	1	1	1	1	1	1
1311	1	1	1	1	1	1	1	1	1	1	1	1	1
1312	1	1	2	1	1	1	1	2	1	1	1	1	1
1313	1	1	1	1	1	1	1	2	1	1	1	1	1
1314	1	1	1	1	1	1	1	1	1	1	1	1	1
1315	1	1	1	1	1	1	1	1	1	1	1	1	1
1316	1	1	1	1	1	1	1	2	1	1	1	1	1
1317	1	1	1	1	1	1	1	2	1	1	1	1	1
1318	1	1	1	1	1	1	1	1	1	1	1	1	1
1319	1	1	1	1	1	1	1	1	1	1	1	1	1
1320	1	1	1	1	1	1	1	1	1	1	1	1	1
1321	1	1	1	1	1	1	1	1	1	1	1	1	2
1322	1	1	2	1	1	1	1	1	1	1	1	1	1
1323	1	1	1	1	2	1	1	1	1	2	1	1	1
1324	1	1	1	2	1	1	1	2	1	1	1	1	1
1325	1	1	1	1	1	1	1	1	1	1	1	1	1
1326	1	1	1	1	1	1	1	1	1	1	1	1	1
1327	1	1	1	1	1	1	1	1	1	1	1	1	1
1328	1	1	1	1	1	1	1	1	1	1	1	1	1
1329	1	1	1	1	1	1	1	1	1	1	1	1	1
1330	1	1	1	1	1	1	1	1	1	1	1	1	1
1331	1	1	1	1	1	1	1	1	1	1	1	1	1
1332	1	1	1	1	1	1	1	1	1	1	1	1	1
1333	1	1	1	1	1	1	1	1	1	1	1	1	1
1334	1	1	2	1	1	1	1	1	1	1	1	1	1
1335	1	1	1	1	1	1	1	1	1	1	1	1	1
1336	1	1	1	1	1	1	1	1	1	1	1	1	1
1337	1	1	1	1	1	1	1	1	1	1	1	1	1
1338	1	1	1	1	1	1	1	1	1	1	1	1	1
1339	1	1	1	2	1	1	1	2	2	1	1	1	1
1340	1	1	1	1	1	1	1	1	1	1	1	1	1
1341	1	1	1	1	1	1	1	1	1	1	1	1	1
1342	1	1	1	1	1	1	1	1	1	1	1	1	1
1343	1	1	1	1	1	1	1	1	1	1	1	1	1
1344	1	1	1	1	1	1	1	1	1	1	1	1	1
1345	1	1	1	1	1	1	1	1	1	1	1	1	1
1346	1	1	1	1	1	1	1	1	1	1	1	1	1
1347	1	1	1	1	1	1	1	1	1	1	1	1	1
1348	1	1	1	1	1	1	1	1	1	1	1	1	1
1349	1	1	1	1	1	1	1	1	1	1	1	1	1
1350	1	1	1	1	1	1	1	1	1	1	1	1	1
1351	1	1	1	1	1	1	1	1	1	1	2	1	1
1352	1	1	1	1	1	1	1	1	1	1	1	1	1
1353	1	1	1	1	1	1	1	1	1	1	1	1	1
1354	1	1	1	1	1	1	2	1	1	1	1	1	1
1355	1	1	1	1	1	1	1	1	1	1	1	1	1
1356	1	1	1	1	1	1	1	1	1	1	1	1	1
1357	1	1	1	1	1	1	1	1	1	1	1	1	1
1358	1	1	1	2	1	1	2	2	1	1	1	1	2
1359	1	1	1	1	1	1	1	1	1	1	1	1	1
1360	1	1	1	1	1	1	2	2	1	2	1	1	1
1361	1	1	1	1	1	1	1	2	1	1	1	1	1
1362	1	1	1	1	1	1	1	1	1	1	1	1	1
1363	1	1	1	1	1	1	1	1	1	1	1	1	1
1364	1	1	1	1	1	1	1	2	1	1	1	1	1
1365	1	1	1	1	1	1	1	1	1	1	1	1	1
1366	1	1	1	1	1	1	1	1	1	1	1	1	1
1367	1	1	2	1	1	1	1	1	1	1	1	1	1
1368	1	1	1	1	1	1	1	1	1	1	1	1	1
1369	1	1	1	1	1	1	1	2	1	1	1	1	1
1370	1	1	1	1	1	1	1	2	2	1	1	1	1
1371	1	1	1	1	1	1	1	1	1	1	1	1	1
1372	1	1	1	1	1	1	1	1	1	1	1	1	1
1373	1	1	2	1	1	1	1	2	1	1	1	1	1
1374	1	1	1	1	1	1	1	1	1	1	1	1	1
1375	1	1	1	1	1	1	1	1	1	1	1	1	1
1376	1	1	1	1	2	1	1	2	1	2	1	1	1
1377	1	1	1	1	1	1	1	1	1	1	1	1	1
1378	1	1	1	1	1	1	1	1	1	1	1	1	1
1379	1	1	2	1	1	1	1	1	2	1	1	1	1
1380	1	1	1	1	1	1	1	1	1	1	1	1	1
1381	1	1	1	1	1	1	1	2	1	1	1	1	1
1382	1	1	1	1	1	1	1	2	1	1	1	1	2
1383	1	1	1	1	1	1	1	1	1	1	1	1	1
1384	1	1	1	1	1	1	1	1	1	1	1	1	1
1385	1	1	1	1	1	1	1	1	1	1	1	1	1
1386	1	1	1	1	1	1	1	1	1	1	1	1	1
1387	1	1	1	1	1	1	1	2	2	1	1	1	1
1388	1	1	1	1	1	1	1	1	1	1	1	1	1
1389	1	1	1	1	1	1	1	1	1	1	1	1	1
1390	1	1	1	1	1	1	1	1	1	1	1	1	1
1391	1	1	2	1	1	1	1	1	1	1	1	1	1
1392	1	1	2	1	1	1	1	1	1	1	1	1	1
1393	1	1	1	1	1	1	1	1	1	1	1	1	1
1394	1	1	1	1	1	1	1	2	1	1	1	1	1
1395	1	1	2	1	1	1	1	1	1	1	1	1	1
1396	1	1	1	1	1	1	1	1	1	1	1	1	1
1397	1	1	1	1	1	1	2	2	1	1	1	1	1
1398	1	1	1	1	1	1	2	1	2	1	1	1	1
1399	1	1	1	1	1	1	1	1	1	1	1	1	1
1400	1	1	1	1	1	1	1	1	1	1	1	1	1
1401	1	1	1	2	1	1	1	1	1	1	1	1	1
1402	1	1	1	1	1	1	1	1	1	1	1	1	1
1403	1	1	1	1	1	1	1	1	1	1	1	1	1
1404	1	1	1	1	1	1	1	1	1	1	1	1	1
1405	1	1	1	1	1	1	1	1	1	1	1	1	1
1406	1	1	1	2	1	1	1	1	1	1	1	1	1
1407	1	1	1	1	1	1	1	1	1	1	1	1	1
1408	1	1	1	1	1	1	1	1	1	1	1	1	1
1409	1	1	1	1	1	1	1	1	1	1	1	1	1
1410	1	1	1	1	1	1	2	1	2	1	1	1	1
1411	1	1	1	1	1	1	1	2	1	1	1	1	1
1412	1	1	1	2	1	1	1	2	2	1	1	1	1
1413	1	1	1	1	1	1	1	1	1	1	1	1	1
1414	1	1	1	1	1	1	1	1	1	1	1	1	1
1415	1	1	1	1	1	1	1	1	1	1	1	1	1
1416	1	1	1	1	1	1	1	1	1	1	1	1	1
1417	1	1	1	1	1	1	1	1	1	1	1	1	2
1418	1	1	1	2	1	1	1	1	1	1	1	1	1
1419	1	1	1	1	1	1	2	1	1	1	1	1	1
1420	1	1	1	1	1	1	1	1	1	1	1	1	1
1421	1	1	1	1	1	1	1	1	1	1	1	1	1
1422	1	1	1	1	1	1	1	1	1	1	1	1	1
1423	1	1	1	1	1	1	2	2	2	1	1	2	1
1424	1	1	1	1	1	1	1	1	1	1	1	1	1
1425	1	1	1	1	1	1	1	2	1	1	1	1	1
1426	1	1	1	1	1	1	1	1	1	1	1	1	2
1427	1	1	1	1	1	1	1	1	1	1	1	1	1
1428	1	1	1	1	1	1	1	1	1	1	1	1	1
1429	1	1	1	1	1	1	1	1	1	1	1	1	1
1430	1	1	1	1	1	1	1	1	1	1	1	1	1
1431	1	1	1	1	1	1	1	1	1	1	1	1	1
1432	1	1	1	1	1	1	1	1	1	1	1	1	1
1433	1	1	1	1	1	1	1	1	1	1	1	1	1
1434	1	1	1	1	1	1	1	1	1	1	1	1	1
1435	1	1	1	1	1	1	1	1	1	1	1	1	1
1436	1	1	1	1	1	1	1	1	1	1	1	1	1
1437	1	1	1	1	1	1	2	2	1	1	1	1	1
1438	1	1	1	1	1	1	1	1	1	1	1	1	1
1439	1	1	1	1	1	1	1	1	1	1	1	1	1
1440	1	1	1	1	1	1	1	1	1	1	1	1	1
1441	1	1	1	1	1	1	1	1	1	1	1	1	1
1442	1	1	1	1	1	1	1	1	1	1	1	1	1
1443	1	1	1	1	1	1	1	1	1	1	1	1	1
1444	1	1	1	1	1	1	1	1	1	1	1	1	1
1445	1	1	1	1	1	1	1	1	1	1	1	1	1
1446	1	1	1	1	1	1	1	1	1	1	1	1	1
1447	1	1	1	1	1	1	1	1	1	1	1	1	1
1448	1	1	1	1	1	1	1	1	1	2	1	1	1
1449	1	1	1	1	1	1	2	1	1	1	1	1	1
1450	1	1	1	1	1	1	1	1	1	1	1	1	1
1451	1	1	1	1	1	1	1	1	1	1	1	1	1
1452	1	1	1	1	1	1	1	1	1	1	1	1	1
1453	1	1	1	1	1	1	1	2	1	1	1	1	1
1454	1	1	1	1	1	1	1	2	1	1	1	1	1
1455	1	1	1	1	1	1	1	1	1	1	1	1	1
1456	1	1	1	1	1	1	1	1	1	1	1	1	1
1457	1	1	1	1	1	1	1	1	1	1	1	1	1
1458	1	1	1	1	1	1	1	2	1	1	1	1	1
1459	1	1	1	1	1	1	1	1	1	1	1	1	1
1460	1	1	2	1	1	1	2	2	1	1	1	1	1
1461	1	1	1	1	1	1	1	1	1	1	1	1	1
1462	1	1	1	1	1	1	1	2	1	1	1	1	1
1463	1	1	2	1	1	1	1	2	1	1	1	1	1
1464	1	1	1	1	1	1	1	2	2	1	1	1	1
1465	1	1	1	1	1	1	1	1	1	1	1	1	1
1466	1	1	1	1	1	1	1	1	1	2	1	1	1
1467	1	1	1	1	1	1	1	2	2	1	1	1	1
1468	1	1	1	1	1	1	1	1	1	1	1	1	1
1469	1	1	1	1	1	1	1	1	1	1	1	1	1
1470	1	1	1	1	1	1	1	1	1	1	1	1	1
1471	1	1	1	1	1	1	1	1	1	1	1	1	1
1472	1	1	1	2	1	1	1	1	1	1	1	1	2
1473	1	1	1	1	1	1	1	2	1	1	1	1	1
1474	1	1	1	1	1	1	1	1	1	1	1	1	1
1475	1	1	1	1	1	1	1	1	1	1	1	1	1
1476	1	1	1	1	1	1	1	1	1	1	1	1	1
1477	1	1	2	2	1	1	1	2	1	1	1	1	1
1478	1	1	1	1	1	1	1	1	1	1	1	1	1
1479	1	1	1	1	1	1	1	1	1	1	1	1	1
1480	1	1	1	1	1	1	1	2	1	1	1	1	1
1481	1	1	1	1	1	1	1	1	1	1	1	1	1
1482	1	1	1	1	1	1	1	2	1	1	1	1	1
1483	1	1	1	1	1	1	2	1	2	1	1	1	1
1484	1	1	2	1	1	1	1	1	1	1	1	1	1
1485	1	1	1	2	1	1	2	1	1	1	1	1	1
1486	1	1	1	1	1	1	1	1	1	1	1	1	1
1487	1	1	1	1	1	1	1	1	1	1	1	1	1
1488	1	1	1	1	1	1	1	1	1	1	1	1	1
1489	1	1	1	1	1	1	1	1	1	1	1	1	1
1490	1	1	1	1	1	1	1	2	2	1	1	1	1
1491	1	1	1	1	1	1	1	1	1	1	1	1	1
1492	1	1	1	1	1	1	1	1	1	1	1	1	1
1493	1	1	1	1	1	1	1	1	1	1	1	1	1
1494	1	1	1	1	1	1	2	2	1	1	1	1	1
1495	1	1	2	1	1	1	2	1	1	1	1	1	1
1496	1	1	2	2	1	1	2	1	2	2	1	1	1
1497	1	1	1	1	1	1	1	1	2	1	1	1	1
1498	1	1	1	1	1	1	1	1	1	1	1	1	1
1499	1	1	1	1	1	1	1	1	1	1	1	1	1
1500	1	1	1	1	1	1	1	1	1	1	1	1	1
1501	1	1	1	1	1	1	1	1	1	1	1	1	1
1502	1	1	1	1	1	1	1	1	1	1	1	1	1
1503	1	1	1	1	1	1	1	1	1	1	1	1	1
1504	1	1	1	1	1	1	1	1	2	1	1	1	1
1505	1	1	2	1	1	1	1	1	1	1	1	1	1
1506	1	1	1	1	1	1	1	1	1	1	1	1	1
1507	1	1	2	1	1	1	1	1	1	1	1	1	2
1508	1	1	1	1	1	1	1	1	1	1	1	1	1
1509	1	1	1	1	1	1	1	1	1	1	1	1	1
1510	1	1	1	1	1	1	1	1	1	1	1	1	1
1511	1	1	1	1	1	1	1	1	1	1	1	1	1
1512	1	1	1	2	1	1	1	2	2	1	1	1	1
1513	1	1	1	1	1	1	2	2	1	1	1	1	1
1514	1	1	1	1	1	1	1	1	1	1	1	1	1
1515	1	1	1	1	1	1	1	1	1	1	1	1	1
1516	1	1	1	1	1	1	1	1	1	1	1	1	1
1517	1	1	1	1	1	1	1	1	2	1	1	1	1
1518	1	1	1	2	1	1	2	2	1	1	1	1	1
1519	1	1	1	1	1	1	1	1	1	1	1	1	1
1520	1	1	1	1	1	1	1	2	1	1	1	1	1
1521	1	1	1	1	1	1	1	2	2	1	1	1	1
1522	1	1	1	1	1	1	1	1	1	1	1	1	1
1523	1	1	1	1	1	1	2	2	2	1	1	1	1
1524	1	1	1	1	1	1	1	1	1	1	1	1	1
1525	1	1	1	1	1	2	1	1	1	1	1	1	1
1526	1	1	1	1	1	1	1	1	1	1	1	1	1
1527	1	1	1	1	1	1	1	1	1	1	1	1	1
1528	1	1	1	1	1	1	1	1	1	1	1	1	1
1529	1	1	1	1	1	1	1	1	2	2	1	1	1
1530	1	1	1	1	1	1	2	2	2	1	1	1	1
1531	1	1	1	1	1	1	1	1	1	1	1	1	1
1532	1	1	1	1	1	1	1	1	1	1	1	1	1
1533	1	1	1	2	1	1	1	2	1	1	1	1	1
1534	1	1	1	1	1	1	1	1	1	1	1	1	1
1535	1	1	1	1	1	1	1	1	1	1	1	1	1
1536	1	1	2	1	1	1	1	1	1	1	1	1	1
1537	1	1	1	1	1	1	1	1	1	1	1	1	1
1538	1	1	1	1	1	1	1	1	1	1	1	1	1
1539	1	1	1	1	1	2	1	1	1	1	1	1	1
1540	1	1	1	1	1	1	1	1	1	1	1	1	1
1541	1	1	1	1	1	1	1	1	1	1	1	1	1
1542	1	1	1	1	1	1	1	1	1	1	1	1	1
1543	1	1	1	1	1	1	1	1	1	1	1	1	1
1544	1	1	1	2	1	1	1	2	2	2	1	1	1
1545	1	1	1	1	1	1	1	1	1	1	1	1	1
1546	1	1	1	1	1	1	1	1	1	1	1	1	1
1547	1	1	1	1	1	1	1	1	1	1	1	1	1
1548	1	1	1	1	1	1	1	1	1	1	1	1	1
1549	1	1	1	1	1	1	1	1	1	1	1	1	1
1550	1	1	1	2	1	1	1	1	1	1	1	1	1
1551	1	1	1	2	1	1	1	2	1	1	1	1	1
1552	1	1	1	1	1	1	1	1	1	1	1	1	1
1553	1	1	1	1	1	1	1	1	1	1	1	1	1
1554	1	1	1	1	1	1	1	1	1	1	1	1	1
1555	1	1	1	1	1	1	1	1	1	1	1	1	1
1556	1	1	2	2	1	1	1	2	2	1	1	1	1
1557	1	1	1	1	1	1	1	1	1	1	1	1	1
1558	1	1	1	1	1	1	1	1	1	1	1	1	1
1559	1	1	1	1	1	1	1	2	2	1	1	1	2
1560	1	1	1	1	1	1	1	2	1	1	1	1	1
1561	1	1	1	2	1	1	2	2	1	1	1	1	1
1562	1	1	1	1	1	1	1	1	1	1	1	1	1
1563	1	1	1	1	1	1	1	2	1	1	1	1	1
1564	1	1	1	1	1	1	1	1	1	1	1	1	1
1565	1	1	1	1	1	1	1	1	1	1	1	1	1
1566	1	1	1	1	1	1	1	1	1	1	1	1	1
1567	1	1	1	1	1	1	1	1	1	1	1	1	1
1568	1	1	1	2	1	1	1	2	1	1	1	1	2
1569	1	1	1	1	1	1	1	1	1	1	1	1	1
1570	1	1	1	1	1	1	1	2	1	1	1	1	1
1571	1	1	1	1	1	1	1	1	1	1	1	1	1
1572	1	1	1	1	1	1	1	1	1	1	1	1	1
1573	1	1	1	1	1	1	1	1	1	1	1	1	1
1574	1	1	1	1	1	1	1	1	1	1	1	1	1
1575	1	1	1	1	1	1	1	1	1	1	1	1	1
1576	1	1	1	1	1	1	1	1	1	1	1	1	1
1577	1	1	1	2	1	1	1	2	1	2	1	1	1
1578	1	1	1	1	1	1	2	2	2	1	1	1	1
1579	1	1	1	1	1	1	1	1	1	1	1	1	1
1580	1	1	2	1	1	1	1	1	1	1	1	1	1
1581	1	1	1	1	1	1	1	1	1	1	1	1	1
1582	1	1	1	1	1	1	1	1	1	1	1	1	1
1583	1	1	1	1	1	1	1	1	1	1	1	1	1
1584	1	1	1	1	1	1	1	1	1	1	1	1	1
1585	1	1	1	1	1	1	1	1	1	1	1	1	1
1586	1	1	1	1	1	1	1	1	1	1	1	1	1
1587	1	1	1	1	1	1	1	2	1	1	1	1	1
1588	1	1	1	1	1	1	1	1	1	1	1	1	1
1589	1	1	1	1	1	1	1	1	1	1	1	1	1
1590	1	1	1	1	1	1	1	2	2	1	1	1	1
1591	1	1	1	1	1	1	1	1	1	1	1	1	1
1592	1	1	2	1	1	1	1	2	1	1	1	1	1
1593	1	1	1	1	1	1	1	1	1	1	1	1	1
1594	1	1	1	1	1	1	1	1	2	2	1	1	1
1595	1	1	1	1	1	1	2	2	1	1	1	1	1
1596	1	1	1	2	1	1	2	1	1	1	1	1	2
1597	1	1	2	1	1	1	2	1	1	1	1	1	1
1598	1	1	1	1	1	1	1	1	1	1	1	1	1
1599	1	1	1	1	1	1	1	2	1	1	1	1	1
1600	1	1	1	1	1	1	1	1	2	2	1	1	1
1601	1	1	1	1	1	1	1	1	1	1	1	1	1
1602	1	1	1	1	1	1	1	1	1	1	1	1	1
1603	1	1	1	1	1	1	1	1	1	1	1	1	1
1604	1	1	1	1	1	1	1	2	1	1	1	1	1
1605	1	1	1	1	1	1	1	1	1	1	1	1	1
1606	1	1	1	1	1	1	1	1	1	2	1	1	1
1607	1	1	1	1	1	1	1	2	2	1	1	1	1
1608	1	1	1	2	1	1	1	1	1	1	1	1	1
1609	1	1	1	1	1	1	1	1	1	1	1	1	1
1610	1	1	1	1	1	1	1	2	1	1	1	1	1
1611	1	1	1	1	1	1	1	1	1	1	1	1	1
1612	1	1	2	1	1	1	1	2	1	1	1	1	1
1613	1	1	1	1	1	1	1	1	1	1	1	1	1
1614	1	1	1	1	1	1	1	1	1	1	1	1	1
1615	1	1	1	1	1	1	1	2	1	1	1	1	1
1616	1	1	1	1	1	1	1	1	1	1	1	1	1
1617	1	1	1	1	1	1	1	1	1	1	1	1	1
1618	1	1	1	1	1	1	1	1	1	1	1	1	1
1619	1	1	1	1	1	1	1	2	1	1	1	1	1
1620	1	1	1	1	1	1	2	2	1	1	1	1	1
1621	1	1	1	1	1	1	1	2	1	1	1	1	1
1622	1	1	1	1	1	1	1	1	1	1	1	1	1
1623	1	1	1	1	1	1	2	1	1	1	1	1	1
1624	1	1	1	1	1	1	1	1	1	1	1	1	1
1625	1	1	2	1	1	1	1	1	1	1	1	1	1
1626	1	1	1	1	1	1	1	1	1	1	1	1	1
1627	1	1	1	1	1	1	1	1	1	1	1	1	1
1628	1	1	1	1	1	1	2	1	1	1	1	1	1
1629	1	1	1	1	1	1	1	1	1	1	1	1	1
1630	1	1	1	1	1	1	1	1	1	1	1	1	1
1631	1	1	1	1	1	1	1	1	1	1	1	1	1
1632	1	1	1	1	1	1	1	1	1	1	1	1	1
1633	1	1	1	1	1	1	1	1	1	1	1	1	1
1634	1	1	1	1	1	1	1	1	1	1	1	1	1
1635	1	1	1	1	1	1	1	1	1	1	1	1	1
1636	1	1	1	1	1	1	1	1	1	1	1	1	1
1637	1	1	1	1	1	1	1	2	1	1	1	1	1
1638	1	1	1	1	1	1	2	2	2	1	1	1	1
1639	1	1	1	2	1	1	2	2	2	1	1	1	1
1640	1	1	1	1	1	1	1	2	1	1	1	1	1
1641	1	1	2	1	1	1	1	2	2	1	1	1	1
1642	1	1	1	1	1	1	1	1	1	1	1	1	1
1643	1	1	1	1	1	1	1	1	1	1	1	1	1
1644	1	1	1	1	1	1	1	1	1	1	1	1	1
1645	1	1	1	1	1	1	1	1	1	1	1	1	1
1646	1	1	1	1	1	1	1	1	1	1	1	1	1
1647	1	1	1	2	1	1	1	1	1	1	1	1	1
1648	1	1	1	2	1	1	1	1	1	1	1	1	1
1649	1	1	1	1	1	1	1	1	1	1	1	1	1
1650	1	1	1	1	1	1	1	2	1	1	1	1	1
1651	1	1	1	1	1	1	1	1	1	1	1	1	1
1652	1	1	1	1	1	1	1	1	1	1	1	1	1
1653	1	1	1	1	1	1	1	1	1	1	1	1	1
1654	1	1	1	1	1	1	1	1	2	1	1	1	1
1655	1	1	1	1	1	1	1	1	1	1	1	1	1
1656	1	1	1	1	1	1	1	1	1	2	1	1	1
1657	1	1	1	1	1	1	1	1	1	1	1	1	1
1658	1	1	1	1	1	1	1	1	1	1	1	1	1
1659	1	1	1	1	1	1	1	1	1	1	1	1	1
1660	1	1	2	1	1	1	1	1	1	1	1	1	1
1661	1	1	1	1	1	1	2	1	1	1	1	1	1
1662	1	1	1	1	1	1	1	1	1	1	1	1	1
1663	1	1	1	1	1	1	1	2	1	1	1	1	1
1664	1	1	1	1	1	1	1	1	1	1	1	1	1
1665	1	1	1	1	1	1	1	1	1	1	1	1	1
1666	1	1	1	1	1	1	1	1	1	1	1	1	1
1667	1	1	1	2	1	1	1	2	2	1	1	1	1
1668	1	1	1	1	1	1	1	1	1	1	1	1	1
1669	1	1	1	1	1	1	1	1	1	1	1	1	1
1670	1	1	1	1	1	1	1	2	1	1	1	1	1
1671	1	1	1	1	1	1	1	1	2	1	1	1	1
1672	1	1	1	1	1	1	1	1	1	2	1	1	1
1673	1	1	1	1	1	1	1	1	1	1	1	1	1
1674	1	1	1	1	1	1	1	1	1	1	1	1	1
1675	1	1	1	1	1	1	1	1	1	1	1	1	1
1676	1	1	1	1	1	1	1	1	1	1	1	1	1
1677	1	1	1	1	1	1	1	1	1	1	1	1	1
1678	1	1	1	1	1	1	1	1	1	1	1	1	1
1679	1	1	1	1	1	1	1	1	2	1	1	1	1
1680	1	1	1	1	1	1	1	1	1	1	1	1	1
1681	1	1	1	1	1	1	2	2	1	1	1	1	1
1682	1	1	1	1	1	1	1	1	1	1	1	1	1
1683	1	1	1	1	1	1	1	2	1	1	1	1	1
1684	1	1	1	1	1	1	1	2	1	1	1	1	1
1685	1	1	1	1	1	2	1	2	1	1	1	1	1
1686	1	1	1	1	1	1	1	2	1	1	1	1	1
1687	1	1	1	1	1	1	1	1	1	1	1	1	1
1688	1	1	1	1	1	1	1	1	1	1	1	1	1
1689	1	1	1	1	1	1	1	1	1	1	1	1	1
1690	1	1	1	1	1	1	1	1	1	1	1	1	1
1691	1	1	1	1	1	1	1	1	1	1	1	1	1
1692	1	1	1	2	1	1	1	1	2	1	1	1	1
1693	1	1	1	1	1	1	1	1	1	1	1	1	1
1694	1	1	1	1	1	1	1	1	1	1	1	1	1
1695	1	1	1	1	1	1	1	1	1	1	1	1	1
1696	1	1	2	1	1	1	1	2	1	1	1	1	2
1697	1	1	1	1	1	1	1	1	1	1	1	1	1
1698	1	1	1	1	1	1	1	1	1	1	1	1	1
1699	1	1	1	1	1	1	1	1	1	1	1	1	1
1700	1	1	1	1	1	1	1	1	1	1	1	1	1
1701	1	1	1	1	1	1	1	2	1	1	1	1	1
1702	1	1	1	1	1	1	1	1	1	1	1	1	1
1703	1	1	1	1	1	1	1	1	1	1	1	1	1
1704	1	1	1	1	1	1	1	1	1	1	1	1	1
1705	1	1	1	1	1	1	1	1	1	1	1	1	1
1706	1	1	1	1	1	1	1	1	1	1	1	1	1
1707	1	1	1	1	1	1	1	1	1	1	1	1	1
1708	1	1	1	1	1	1	1	1	1	1	1	1	1
1709	1	1	1	1	1	1	1	1	1	1	1	1	1
1710	1	1	1	1	1	1	1	1	1	1	1	1	1
1711	1	1	2	1	1	1	1	1	1	1	1	1	1
1712	1	1	1	1	1	1	1	1	1	1	1	1	1
1713	1	1	1	1	1	1	1	1	1	1	1	1	1
1714	1	1	1	1	1	1	1	1	1	1	1	1	1
1715	1	1	1	1	1	1	1	1	1	1	1	1	1
1716	1	1	1	1	1	1	2	1	1	1	1	1	1
1717	1	1	1	1	1	1	1	1	1	1	1	2	1
1718	1	1	1	1	1	1	1	1	1	1	1	1	1
1719	1	1	1	1	1	1	1	1	1	1	1	1	1
1720	1	1	2	1	1	1	1	1	2	1	1	1	1
1721	1	1	1	1	1	1	1	1	1	1	1	1	1
1722	1	1	1	1	1	1	1	1	1	1	1	1	1
1723	1	1	1	1	1	1	1	1	1	1	1	1	1
1724	1	1	1	1	1	1	1	2	1	1	1	1	1
1725	1	1	1	1	1	1	1	1	1	1	1	1	1
1726	1	1	1	1	1	1	1	1	1	1	1	1	1
1727	1	1	2	2	1	1	1	1	1	1	1	1	1
1728	1	1	1	1	1	1	1	2	1	1	1	1	1
1729	1	1	1	1	1	1	1	1	1	1	1	1	1
1730	1	1	1	1	1	1	1	1	1	1	1	1	1
1731	1	1	1	1	1	1	1	1	1	1	1	1	1
1732	1	1	1	1	1	1	1	2	1	1	1	1	2
1733	1	1	1	1	1	1	1	1	2	1	1	1	1
1734	1	1	2	1	1	1	2	2	2	1	1	1	1
1735	1	1	1	1	1	1	1	1	2	1	1	1	1
1736	1	1	1	1	1	1	1	2	1	1	1	1	1
1737	1	1	1	2	1	1	1	1	1	1	1	1	1
1738	1	1	1	1	1	1	1	1	1	1	1	1	1
1739	1	1	1	2	1	1	1	2	2	1	1	1	1
1740	1	1	1	1	1	1	1	1	1	1	1	1	1
1741	1	1	1	2	1	1	1	1	1	1	1	1	1
1742	1	1	2	1	1	1	1	2	2	1	1	1	1
1743	1	1	1	1	1	1	1	1	1	1	1	1	1
1744	1	1	1	1	1	1	1	1	1	1	1	1	1
1745	1	1	2	1	1	1	1	1	1	1	1	1	1
1746	1	1	1	1	1	1	1	1	1	1	1	1	1
1747	1	1	1	2	1	1	1	1	2	1	1	1	1
1748	1	1	1	1	1	1	1	1	1	1	1	1	1
1749	1	1	1	1	1	1	1	1	1	1	1	1	1
1750	1	1	1	1	1	1	1	1	1	1	1	1	1
1751	1	1	1	1	1	1	1	1	1	1	1	1	1
1752	1	1	1	1	1	1	1	2	1	2	1	1	1
1753	1	1	2	1	1	1	1	2	1	1	1	1	1
1754	1	1	1	1	1	1	1	1	2	1	1	1	1
1755	1	1	1	1	1	1	1	1	1	1	1	1	1
1756	1	1	1	1	1	1	1	1	1	1	1	1	1
1757	1	1	1	1	1	1	2	2	1	1	1	1	1
1758	1	1	2	1	1	1	1	1	1	1	1	1	1
1759	1	1	1	1	1	1	1	1	1	1	1	1	1
1760	1	1	1	1	1	1	1	1	1	1	1	1	1
1761	1	1	1	1	1	1	1	1	1	1	1	1	1
1762	1	1	1	1	1	1	1	2	1	1	1	1	1
1763	1	1	1	1	1	1	1	1	2	1	1	1	1
1764	1	1	1	1	1	1	1	1	1	1	1	1	1
1765	1	1	1	1	1	1	1	1	1	1	1	1	1
1766	1	1	1	1	1	1	1	1	1	1	1	1	1
1767	1	1	1	1	1	1	1	1	1	1	1	1	1
1768	1	1	1	1	1	1	1	1	1	1	1	1	1
1769	1	1	1	1	1	1	1	1	1	1	1	1	1
1770	1	1	1	2	1	1	1	1	1	1	1	1	1
1771	1	1	1	1	1	1	1	1	1	1	1	1	1
1772	1	1	1	2	1	1	2	2	1	1	1	1	1
1773	1	1	1	1	1	1	1	1	1	1	1	1	1
1774	1	1	1	1	1	1	1	1	1	1	1	1	1
1775	1	1	1	1	1	1	1	1	1	1	1	1	1
1776	1	1	1	2	2	1	1	1	2	1	1	1	1
1777	1	1	1	1	1	1	1	1	1	1	1	1	1
1778	1	1	1	1	1	1	1	1	1	1	1	1	1
1779	1	1	1	1	1	1	1	1	1	1	1	1	1
1780	1	1	1	1	1	1	1	1	1	1	1	1	1
1781	1	1	1	1	1	1	1	2	1	1	1	1	1
1782	1	1	1	1	1	1	1	1	1	1	1	1	1
1783	1	1	1	1	1	1	1	1	1	1	1	1	1
1784	1	1	2	2	1	1	2	1	1	1	1	1	2
1785	1	1	1	1	1	1	1	1	1	1	1	1	1
1786	1	1	1	1	1	1	1	1	1	1	1	1	1
1787	1	1	1	1	1	1	2	2	1	1	1	1	1
1788	1	1	1	1	1	1	1	1	1	1	1	1	1
1789	1	1	1	1	1	1	1	2	1	1	1	1	1
1790	1	1	1	1	1	1	1	2	2	1	1	1	1
1791	1	1	1	1	1	1	1	1	1	1	1	1	1
1792	1	1	1	1	1	1	1	1	1	1	1	1	1
1793	1	1	1	1	1	1	1	1	1	1	1	1	1
1794	1	1	2	1	2	1	1	1	1	2	1	1	2
1795	1	1	1	1	1	1	1	1	1	1	1	1	1
1796	1	1	1	1	1	1	1	1	1	1	1	1	1
1797	1	1	1	1	1	1	1	1	1	1	1	1	1
1798	1	1	1	1	1	1	1	1	1	1	1	1	1
1799	1	1	1	1	1	1	1	2	2	1	1	1	1
1800	1	1	1	1	1	1	2	2	1	1	1	1	1
1801	1	1	1	1	1	1	1	1	1	1	1	1	1
1802	1	1	1	1	1	1	1	1	1	1	1	1	1
1803	1	1	1	1	1	1	1	1	2	1	1	1	1
1804	1	1	1	1	1	1	1	1	1	1	1	1	1
1805	1	1	1	1	1	1	1	1	1	1	1	1	1
1806	1	1	1	1	1	1	1	1	1	1	1	1	1
1807	1	1	2	1	1	2	1	1	1	1	1	1	1
1808	1	1	2	1	1	1	1	1	1	1	1	1	1
1809	1	1	1	1	1	1	1	1	1	1	1	1	1
1810	1	1	1	1	1	1	1	1	1	1	1	1	1
1811	1	1	1	1	1	2	1	1	1	1	1	1	1
1812	1	1	1	1	1	1	1	1	1	1	1	2	1
1813	1	1	1	1	1	1	1	1	1	1	1	1	1
1814	1	1	1	1	1	1	1	1	1	1	1	1	1
1815	1	1	1	1	1	1	1	1	1	1	1	1	1
1816	1	1	1	1	1	1	2	2	1	1	1	1	1
1817	1	1	1	1	1	1	1	1	1	1	1	1	1
1818	1	1	1	1	1	1	1	1	1	1	1	1	1
1819	1	1	1	1	1	1	1	1	1	1	1	1	1
1820	1	1	2	1	1	1	1	1	1	1	1	1	1
1821	1	1	1	1	1	1	1	1	1	1	1	1	1
1822	1	1	2	1	1	1	1	1	1	1	1	1	1
1823	1	1	1	1	1	1	1	1	1	1	1	1	1
1824	1	1	1	1	1	1	1	1	1	1	1	1	1
1825	1	1	1	1	1	1	1	1	1	1	1	1	1
1826	1	1	2	1	1	1	1	1	1	1	1	1	1
1827	1	1	1	1	1	1	1	1	1	2	1	1	1
1828	1	1	1	2	1	1	1	1	1	1	1	1	1
1829	1	1	1	2	1	1	2	1	2	1	1	1	1
1830	1	1	1	1	1	1	1	1	1	1	1	1	1
1831	1	1	1	1	1	1	1	1	1	1	1	1	1
1832	1	1	1	1	1	1	1	1	1	1	1	1	1
1833	1	1	1	1	1	1	1	1	1	1	1	1	1
1834	1	1	1	1	1	1	1	2	1	1	1	1	1
1835	1	1	2	1	1	1	2	1	1	1	1	1	1
1836	1	1	1	1	1	1	1	1	1	1	1	1	1
1837	1	1	2	1	1	1	1	1	1	1	1	1	1
1838	1	1	1	1	2	1	1	1	1	2	1	1	1
1839	1	1	1	1	1	1	1	1	1	1	1	1	1
1840	1	1	1	1	1	1	1	1	1	1	1	1	1
1841	1	1	1	1	1	1	1	2	1	1	1	1	1
1842	1	1	1	1	1	1	1	1	1	1	1	1	1
1843	1	1	1	1	1	1	1	1	1	1	1	1	1
1844	1	1	1	1	1	2	1	1	1	1	1	1	1
1845	1	1	1	1	1	1	1	1	1	1	1	1	1
1846	1	1	1	1	1	1	1	1	1	1	1	1	1
1847	1	1	1	1	1	1	1	1	1	1	1	1	1
1848	1	1	1	1	1	1	1	1	1	1	1	1	1
1849	1	1	1	1	1	2	1	1	1	1	1	1	1
1850	1	1	1	1	1	1	1	1	1	1	1	1	1
1851	1	1	1	1	1	1	1	1	1	1	1	1	1
1852	1	1	1	1	1	1	1	1	1	1	1	1	1
1853	1	1	2	1	1	1	1	1	1	1	1	1	1
1854	1	1	1	1	1	1	1	1	1	1	1	1	1
1855	1	1	1	1	1	1	1	1	1	1	1	1	1
1856	1	1	1	1	1	1	1	1	1	1	1	1	1
1857	1	1	1	1	1	1	1	1	1	1	1	1	1
1858	1	1	1	2	1	1	1	2	1	1	1	1	1
1859	1	1	1	1	1	1	1	1	1	1	1	1	1
1860	1	1	2	1	1	1	1	1	1	1	1	1	1
1861	1	1	2	1	1	1	1	1	1	1	1	1	1
1862	1	1	1	1	1	1	1	1	1	1	1	1	1
1863	1	1	1	1	1	1	1	1	1	1	1	1	1
1864	1	1	1	1	1	1	1	1	1	1	1	1	1
1865	1	1	1	1	1	1	1	1	1	1	1	1	1
1866	1	1	1	1	1	1	1	1	1	1	1	1	1
1867	1	1	1	1	1	1	1	1	1	1	1	1	1
1868	1	1	1	1	1	1	1	1	1	1	1	1	1
1869	1	1	1	1	1	1	1	2	1	1	1	1	1
1870	1	1	1	1	1	1	1	1	1	1	1	1	1
1871	1	1	1	1	1	1	1	1	1	1	1	1	1
1872	1	1	1	1	1	1	1	1	2	1	1	1	1
1873	1	1	1	1	1	1	1	1	1	1	1	1	1
1874	1	1	1	1	1	1	1	1	1	1	1	1	1
1875	1	1	1	1	1	1	1	1	1	1	1	1	1
1876	1	1	1	1	1	1	1	1	1	1	1	1	1
1877	1	1	1	1	1	1	1	1	1	1	1	2	1
1878	1	1	1	1	1	1	2	1	1	1	1	1	1
1879	1	1	1	1	1	1	1	1	2	2	1	1	1
1880	1	1	1	1	1	1	1	1	1	1	1	1	1
1881	1	1	1	1	1	1	1	1	1	1	1	1	1
1882	1	1	1	1	1	1	1	1	1	1	1	1	1
1883	1	1	1	1	1	1	1	1	1	1	1	1	1
1884	1	1	1	1	1	1	1	1	1	1	1	1	1
1885	1	1	2	1	1	1	1	1	1	1	1	1	1
1886	1	1	1	1	1	1	1	1	1	1	1	1	1
1887	1	1	1	1	1	1	1	1	1	1	1	1	1
1888	1	1	1	1	1	1	1	1	1	1	1	1	1
1889	1	1	1	1	1	1	1	1	1	1	1	1	1
1890	1	1	1	1	1	1	1	1	1	1	1	1	1
1891	1	1	1	1	1	1	1	1	1	1	1	1	1
1892	1	1	1	1	1	1	1	1	1	1	1	1	1
1893	1	1	1	1	1	1	1	1	1	1	1	1	1
1894	1	1	1	2	1	1	1	2	1	1	1	1	1
1895	1	1	1	1	1	1	1	2	1	1	1	1	1
1896	1	1	1	1	1	1	1	1	1	1	1	1	1
1897	1	1	1	1	1	1	2	1	2	1	1	1	1
1898	1	1	1	1	1	1	1	1	1	1	1	1	1
1899	1	1	1	1	1	1	1	1	1	1	1	1	1
1900	1	1	2	1	1	1	1	2	1	2	1	1	1
1901	1	1	1	1	1	1	1	1	1	1	1	1	1
1902	1	1	1	1	1	1	1	1	1	1	1	1	1
1903	1	1	1	1	1	1	1	1	1	1	1	1	1
1904	1	1	1	1	1	1	1	1	1	1	1	1	1
1905	1	1	1	1	1	1	1	1	1	1	1	1	1
1906	1	1	1	1	1	1	1	1	1	1	1	1	1
1907	1	1	1	1	1	1	1	2	1	1	1	1	1
1908	1	1	1	1	1	1	1	1	1	1	1	1	1
1909	1	1	1	1	1	1	1	1	1	1	1	1	1
1910	1	1	1	1	1	1	1	1	1	1	1	1	1
1911	1	1	1	1	1	1	1	1	1	1	1	1	1
1912	1	1	1	2	1	1	1	1	2	1	1	1	1
1913	1	1	1	1	1	1	1	2	1	1	1	1	1
1914	1	1	1	2	1	1	1	1	1	1	1	1	1
1915	1	1	1	1	1	1	1	2	2	1	1	1	1
1916	1	1	1	1	1	1	1	1	1	1	1	1	1
1917	1	1	1	1	1	1	1	1	1	1	1	1	1
1918	1	1	2	1	1	1	1	1	1	1	1	1	1
1919	1	1	1	1	1	1	1	1	1	1	1	1	1
1920	1	1	1	1	1	1	1	1	1	1	1	1	1
1921	1	1	1	1	1	1	1	1	1	1	1	1	1
1922	1	1	1	1	1	1	1	1	1	1	1	1	1
1923	1	1	1	1	1	1	1	1	1	1	1	1	1
1924	1	1	1	1	1	1	1	1	1	1	1	1	1
1925	1	1	1	1	1	1	1	1	1	1	1	1	2
1926	1	1	1	1	1	1	1	1	2	1	1	1	1
1927	1	1	1	1	1	1	1	1	1	1	1	1	1
1928	1	1	1	1	1	1	1	1	1	1	1	1	1
1929	1	1	1	1	1	1	1	1	1	1	1	1	1
1930	1	1	1	1	1	1	1	1	1	1	1	1	1
1931	1	1	1	1	1	1	1	1	1	1	1	1	1
1932	1	1	1	1	1	1	1	1	1	1	1	1	1
1933	1	1	1	1	1	1	1	1	1	1	1	1	1
1934	1	1	1	1	1	1	1	1	1	1	1	1	1
1935	1	1	1	1	1	1	1	1	1	1	1	1	1
1936	1	1	1	1	1	1	1	1	1	1	1	1	1
1937	1	1	1	1	1	1	1	1	1	1	1	1	1
1938	1	1	1	1	1	1	2	1	1	1	1	1	1
1939	1	1	1	1	1	1	1	1	1	1	1	1	1
1940	1	1	1	1	1	1	1	1	1	1	1	1	1
1941	1	1	2	1	1	1	1	1	1	1	1	1	1
1942	1	1	1	1	1	1	1	1	1	1	1	1	1
1943	1	1	1	1	1	1	1	1	1	1	1	1	1
1944	1	1	1	1	1	1	1	1	1	1	1	1	1
1945	1	1	1	2	1	1	1	1	1	1	1	1	1
1946	1	1	1	2	1	1	1	1	1	1	1	1	1
1947	1	1	1	1	1	1	2	1	2	1	1	1	1
1948	1	1	1	2	1	1	2	1	1	1	1	1	1
1949	1	1	1	1	1	2	1	1	1	1	1	1	1
1950	1	1	1	1	1	1	1	2	2	1	1	1	1
1951	1	1	1	1	1	1	1	1	1	1	1	1	1
1952	1	1	1	1	1	1	1	1	1	1	1	1	1
1953	1	1	1	1	1	1	1	1	1	1	1	1	1
1954	1	1	1	1	1	1	1	1	1	1	1	1	1
1955	1	1	1	1	1	1	1	1	1	1	1	1	1
1956	1	1	1	1	1	1	1	1	1	1	1	1	1
1957	1	1	2	1	1	1	1	1	1	1	1	1	1
1958	1	1	1	1	1	1	1	1	1	1	1	1	1
1959	1	1	1	1	1	1	1	1	1	1	1	1	1
1960	1	1	1	1	1	1	1	1	1	1	1	1	1
1961	1	1	1	1	1	1	1	1	1	1	1	1	1
1962	1	1	1	1	1	1	1	1	1	1	1	1	1
1963	1	1	1	1	1	2	1	1	1	1	1	1	1
1964	1	1	1	1	1	1	1	1	1	1	1	1	1
1965	1	1	1	1	1	1	1	1	1	1	1	1	1
1966	1	1	1	1	1	1	1	1	1	1	1	1	1
1967	1	1	1	2	1	1	1	2	1	1	1	1	1
1968	1	1	1	1	1	1	1	1	1	1	1	1	1
1969	1	1	2	1	1	1	1	1	1	1	1	1	1
1970	1	1	2	1	1	1	1	1	1	1	1	1	1
1971	1	1	1	1	1	1	1	2	1	1	1	1	1
1972	1	1	1	1	1	1	1	1	1	1	1	1	1
1973	1	1	1	1	1	1	1	2	1	1	1	1	1
1974	1	1	1	1	1	2	1	1	1	1	1	1	1
1975	1	1	1	1	1	1	1	1	2	1	1	1	1
1976	1	1	1	1	1	1	1	1	1	1	1	1	1
1977	1	1	1	1	1	1	1	1	1	1	1	1	1
1978	1	1	1	1	1	1	1	1	1	1	1	1	1
1979	1	1	1	1	1	1	1	1	1	1	1	1	1
1980	1	1	1	1	1	1	1	1	1	1	1	1	1
1981	1	1	1	1	1	1	1	2	1	1	1	1	1
1982	1	1	1	1	1	1	1	1	1	1	1	1	1
1983	1	1	1	1	1	1	1	1	1	1	1	1	1
1984	1	1	1	1	1	1	1	2	1	1	1	1	1
1985	1	1	1	1	1	1	1	1	1	1	1	1	1
1986	1	1	1	1	1	1	1	1	1	1	1	1	1
1987	1	1	1	1	1	1	1	1	1	1	1	1	1
1988	1	1	1	1	1	1	1	1	1	1	1	1	1
1989	1	1	1	1	1	1	1	1	1	1	1	1	1
1990	1	1	2	1	1	1	1	1	1	1	1	1	1
1991	1	1	1	2	1	1	1	1	1	1	1	1	1
1992	1	1	1	1	1	1	1	1	1	1	1	1	1
1993	1	1	1	1	1	2	1	1	1	1	1	1	1
1994	1	1	1	1	1	1	1	2	1	1	1	1	1
1995	1	1	1	1	1	1	1	1	1	1	1	1	1
1996	1	1	1	1	1	1	1	2	2	1	1	1	1
1997	1	1	1	1	1	1	1	2	1	1	1	1	1
1998	1	1	1	1	1	1	1	1	1	1	1	1	1
1999	1	1	1	1	1	1	1	1	1	1	1	1	1
[truncated: 43,306 more rows]

## Sheet: without hyperthyroidism (con)
ID	Hyperthyroidism	Thyroid_storm	Cancer	HeatDis	Osteoporosis	Infertility	Stroke	Diabetes	Hypertension	Hyperlipidemia	Hyperuricemia	Endometriosis	gallstone
	total 42431	with disease	2966	2995	206	497	3479	4732	4144	1697	34	306	871
		without disease	39465	39436	42225	41934	38952	37699	38287	40734	42397	42125	41560
1	1	1	1	1	1	1	2	1	1	1	1	2	2
2	1	1	1	1	1	1	1	1	1	1	1	2	2
3	1	1	1	1	1	1	1	1	1	1	1	2	2
4	1	1	1	1	1	1	1	1	1	1	1	2	2
5	1	1	1	1	1	1	1	1	1	1	1	2	2
6	1	1	2	1	1	1	2	1	1	1	2	1	2
7	1	1	2	1	1	1	2	2	2	2	1	1	2
8	1	1	1	2	1	1	1	2	2	2	1	1	2
9	1	1	1	2	1	1	1	2	2	2	1	1	2
10	1	1	1	1	1	1	1	2	2	2	1	1	2
11	1	1	1	1	1	1	1	2	2	2	1	1	2
12	1	1	1	2	1	1	2	1	2	2	1	1	2
13	1	1	1	2	1	1	2	1	2	2	1	1	2
14	1	1	1	1	1	1	2	1	2	2	1	1	2
15	1	1	1	1	1	1	2	1	2	2	1	1	2
16	1	1	1	1	2	1	1	1	2	2	1	1	2
17	1	1	1	1	2	1	1	1	2	2	1	1	2
18	1	1	1	2	1	1	1	1	2	2	1	1	2
19	1	1	1	2	1	1	1	1	2	2	1	1	2
20	1	1	1	2	1	1	1	1	2	2	1	1	2
21	1	1	1	1	1	1	1	1	2	2	1	1	2
22	1	1	1	1	1	1	1	1	2	2	1	1	2
23	1	1	1	1	1	1	1	1	2	2	1	1	2
24	1	1	1	1	1	1	1	1	2	2	1	1	2
25	1	1	1	1	1	1	1	1	2	2	1	1	2
26	1	1	1	1	1	1	1	1	2	2	1	1	2
27	1	1	1	1	1	1	1	1	2	2	1	1	2
28	1	1	1	1	1	1	1	1	2	2	1	1	2
29	1	1	1	1	1	1	1	1	2	2	1	1	2
30	1	1	1	2	1	1	1	2	1	2	1	1	2
31	1	1	1	1	1	1	1	2	1	2	1	1	2
32	1	1	1	1	1	1	1	2	1	2	1	1	2
33	1	1	1	1	1	1	1	2	1	2	1	1	2
34	1	1	1	1	1	1	1	2	1	2	1	1	2
35	1	1	1	1	1	1	1	2	1	2	1	1	2
36	1	1	1	1	1	1	1	2	1	2	1	1	2
37	1	1	1	2	1	1	2	1	1	2	1	1	2
38	1	1	1	1	1	1	2	1	1	2	1	1	2
39	1	1	1	1	1	1	2	1	1	2	1	1	2
40	1	1	2	1	2	1	1	1	1	2	1	1	2
41	1	1	1	1	2	1	1	1	1	2	1	1	2
42	1	1	1	1	2	1	1	1	1	2	1	1	2
43	1	1	1	2	1	1	1	1	1	2	1	1	2
44	1	1	1	2	1	1	1	1	1	2	1	1	2
45	1	1	1	2	1	1	1	1	1	2	1	1	2
46	1	1	1	2	1	1	1	1	1	2	1	1	2
47	1	1	2	1	1	1	1	1	1	2	1	1	2
48	1	1	2	1	1	1	1	1	1	2	1	1	2
49	1	1	1	1	1	1	1	1	1	2	1	1	2
50	1	1	1	1	1	1	1	1	1	2	1	1	2
51	1	1	1	1	1	1	1	1	1	2	1	1	2
52	1	1	1	1	1	1	1	1	1	2	1	1	2
53	1	1	1	1	1	1	1	1	1	2	1	1	2
54	1	1	1	1	1	1	1	1	1	2	1	1	2
55	1	1	1	1	1	1	1	1	1	2	1	1	2
56	1	1	1	1	1	1	1	1	1	2	1	1	2
57	1	1	1	1	1	1	1	1	1	2	1	1	2
58	1	1	1	1	1	1	1	1	1	2	1	1	2
59	1	1	1	1	1	1	1	1	1	2	1	1	2
60	1	1	1	1	1	1	1	1	1	2	1	1	2
61	1	1	1	1	1	1	1	1	1	2	1	1	2
62	1	1	1	1	1	1	1	1	1	2	1	1	2
63	1	1	1	1	1	1	1	1	1	2	1	1	2
64	1	1	1	1	1	1	1	1	1	2	1	1	2
65	1	1	1	1	1	1	1	1	1	2	1	1	2
66	1	1	1	1	1	1	1	1	1	2	1	1	2
67	1	1	1	2	1	1	2	2	2	1	1	1	2
68	1	1	1	2	1	1	2	2	2	1	1	1	2
69	1	1	1	2	1	1	2	2	2	1	1	1	2
70	1	1	1	2	1	1	2	2	2	1	1	1	2
71	1	1	1	2	1	1	2	2	2	1	1	1	2
72	1	1	1	2	1	1	2	2	2	1	1	1	2
73	1	1	1	1	1	1	2	2	2	1	1	1	2
74	1	1	1	1	1	1	2	2	2	1	1	1	2
75	1	1	1	1	1	1	2	2	2	1	1	1	2
76	1	1	1	1	1	1	2	2	2	1	1	1	2
77	1	1	1	1	1	1	2	2	2	1	1	1	2
78	1	1	1	1	1	1	2	2	2	1	1	1	2
79	1	1	1	1	1	1	2	2	2	1	1	1	2
80	1	1	1	1	1	1	2	2	2	1	1	1	2
81	1	1	1	2	1	1	1	2	2	1	1	1	2
82	1	1	1	2	1	1	1	2	2	1	1	1	2
83	1	1	2	1	1	1	1	2	2	1	1	1	2
84	1	1	2	1	1	1	1	2	2	1	1	1	2
85	1	1	2	1	1	1	1	2	2	1	1	1	2
86	1	1	2	1	1	1	1	2	2	1	1	1	2
87	1	1	2	1	1	1	1	2	2	1	1	1	2
88	1	1	2	1	1	1	1	2	2	1	1	1	2
89	1	1	1	1	1	1	1	2	2	1	1	1	2
90	1	1	1	1	1	1	1	2	2	1	1	1	2
91	1	1	1	1	1	1	1	2	2	1	1	1	2
92	1	1	1	1	1	1	1	2	2	1	1	1	2
93	1	1	1	1	1	1	1	2	2	1	1	1	2
94	1	1	1	1	1	1	1	2	2	1	1	1	2
95	1	1	1	1	1	1	1	2	2	1	1	1	2
96	1	1	1	1	1	1	1	2	2	1	1	1	2
97	1	1	1	1	1	1	1	2	2	1	1	1	2
98	1	1	1	1	1	1	1	2	2	1	1	1	2
99	1	1	1	1	1	1	1	2	2	1	1	1	2
100	1	1	1	1	1	1	1	2	2	1	1	1	2
101	1	1	1	1	1	1	1	2	2	1	1	1	2
102	1	1	1	1	1	1	1	2	2	1	1	1	2
103	1	1	1	1	1	1	1	2	2	1	1	1	2
104	1	1	1	1	1	1	1	2	2	1	1	1	2
105	1	1	1	1	1	1	1	2	2	1	1	1	2
106	1	1	1	1	1	1	1	2	2	1	1	1	2
107	1	1	1	1	1	1	1	2	2	1	1	1	2
108	1	1	1	1	1	1	1	2	2	1	1	1	2
109	1	1	2	2	1	1	2	1	2	1	1	1	2
110	1	1	2	2	1	1	2	1	2	1	1	1	2
111	1	1	1	2	1	1	2	1	2	1	1	1	2
112	1	1	1	2	1	1	2	1	2	1	1	1	2
113	1	1	1	2	1	1	2	1	2	1	1	1	2
114	1	1	1	2	1	1	2	1	2	1	1	1	2
115	1	1	1	2	1	1	2	1	2	1	1	1	2
116	1	1	1	2	1	1	2	1	2	1	1	1	2
117	1	1	1	2	1	1	2	1	2	1	1	1	2
118	1	1	1	2	1	1	2	1	2	1	1	1	2
119	1	1	2	1	1	1	2	1	2	1	1	1	2
120	1	1	1	1	1	1	2	1	2	1	1	1	2
121	1	1	1	1	1	1	2	1	2	1	1	1	2
122	1	1	1	1	1	1	2	1	2	1	1	1	2
123	1	1	1	1	1	1	2	1	2	1	1	1	2
124	1	1	1	1	1	1	2	1	2	1	1	1	2
125	1	1	1	1	1	1	2	1	2	1	1	1	2
126	1	1	1	1	1	1	2	1	2	1	1	1	2
127	1	1	1	1	2	1	1	1	2	1	1	1	2
128	1	1	2	2	1	1	1	1	2	1	1	1	2
129	1	1	2	2	1	1	1	1	2	1	1	1	2
130	1	1	2	2	1	1	1	1	2	1	1	1	2
131	1	1	1	2	1	1	1	1	2	1	1	1	2
132	1	1	1	2	1	1	1	1	2	1	1	1	2
133	1	1	1	2	1	1	1	1	2	1	1	1	2
134	1	1	1	2	1	1	1	1	2	1	1	1	2
135	1	1	1	2	1	1	1	1	2	1	1	1	2
136	1	1	1	2	1	1	1	1	2	1	1	1	2
137	1	1	1	2	1	1	1	1	2	1	1	1	2
138	1	1	1	2	1	1	1	1	2	1	1	1	2
139	1	1	1	2	1	1	1	1	2	1	1	1	2
140	1	1	1	2	1	1	1	1	2	1	1	1	2
141	1	1	1	2	1	1	1	1	2	1	1	1	2
142	1	1	1	2	1	1	1	1	2	1	1	1	2
143	1	1	1	2	1	1	1	1	2	1	1	1	2
144	1	1	1	2	1	1	1	1	2	1	1	1	2
145	1	1	1	2	1	1	1	1	2	1	1	1	2
146	1	1	1	2	1	1	1	1	2	1	1	1	2
147	1	1	1	2	1	1	1	1	2	1	1	1	2
148	1	1	1	2	1	1	1	1	2	1	1	1	2
149	1	1	1	2	1	1	1	1	2	1	1	1	2
150	1	1	2	1	1	1	1	1	2	1	1	1	2
151	1	1	2	1	1	1	1	1	2	1	1	1	2
152	1	1	2	1	1	1	1	1	2	1	1	1	2
153	1	1	2	1	1	1	1	1	2	1	1	1	2
154	1	1	2	1	1	1	1	1	2	1	1	1	2
155	1	1	2	1	1	1	1	1	2	1	1	1	2
156	1	1	2	1	1	1	1	1	2	1	1	1	2
157	1	1	2	1	1	1	1	1	2	1	1	1	2
158	1	1	1	1	1	1	1	1	2	1	1	1	2
159	1	1	1	1	1	1	1	1	2	1	1	1	2
160	1	1	1	1	1	1	1	1	2	1	1	1	2
161	1	1	1	1	1	1	1	1	2	1	1	1	2
162	1	1	1	1	1	1	1	1	2	1	1	1	2
163	1	1	1	1	1	1	1	1	2	1	1	1	2
164	1	1	1	1	1	1	1	1	2	1	1	1	2
165	1	1	1	1	1	1	1	1	2	1	1	1	2
166	1	1	1	1	1	1	1	1	2	1	1	1	2
167	1	1	1	1	1	1	1	1	2	1	1	1	2
168	1	1	1	1	1	1	1	1	2	1	1	1	2
169	1	1	1	1	1	1	1	1	2	1	1	1	2
170	1	1	1	1	1	1	1	1	2	1	1	1	2
171	1	1	1	1	1	1	1	1	2	1	1	1	2
172	1	1	1	1	1	1	1	1	2	1	1	1	2
173	1	1	1	1	1	1	1	1	2	1	1	1	2
174	1	1	1	1	1	1	1	1	2	1	1	1	2
175	1	1	1	1	1	1	1	1	2	1	1	1	2
176	1	1	1	1	1	1	1	1	2	1	1	1	2
177	1	1	1	1	1	1	1	1	2	1	1	1	2
178	1	1	1	1	1	1	1	1	2	1	1	1	2
179	1	1	1	1	1	1	1	1	2	1	1	1	2
180	1	1	1	1	1	1	1	1	2	1	1	1	2
181	1	1	1	1	1	1	1	1	2	1	1	1	2
182	1	1	1	1	1	1	1	1	2	1	1	1	2
183	1	1	1	1	1	1	1	1	2	1	1	1	2
184	1	1	1	1	1	1	1	1	2	1	1	1	2
185	1	1	1	1	1	1	1	1	2	1	1	1	2
186	1	1	1	1	1	1	1	1	2	1	1	1	2
187	1	1	1	1	1	1	1	1	2	1	1	1	2
188	1	1	1	1	1	1	1	1	2	1	1	1	2
189	1	1	1	1	1	1	1	1	2	1	1	1	2
190	1	1	1	1	1	1	1	1	2	1	1	1	2
191	1	1	1	1	1	1	1	1	2	1	1	1	2
192	1	1	1	1	1	1	1	1	2	1	1	1	2
193	1	1	1	1	1	1	1	1	2	1	1	1	2
194	1	1	1	1	1	1	1	1	2	1	1	1	2
195	1	1	1	1	1	1	1	1	2	1	1	1	2
196	1	1	1	1	1	1	1	1	2	1	1	1	2
197	1	1	1	1	1	1	1	1	2	1	1	1	2
198	1	1	1	1	1	1	1	1	2	1	1	1	2
199	1	1	1	1	1	1	1	1	2	1	1	1	2
200	1	1	1	2	2	1	2	2	1	1	1	1	2
201	1	1	1	1	2	1	2	2	1	1	1	1	2
202	1	1	2	2	1	1	2	2	1	1	1	1	2
203	1	1	2	2	1	1	2	2	1	1	1	1	2
204	1	1	1	2	1	1	2	2	1	1	1	1	2
205	1	1	1	2	1	1	2	2	1	1	1	1	2
206	1	1	1	2	1	1	2	2	1	1	1	1	2
207	1	1	1	2	1	1	2	2	1	1	1	1	2
208	1	1	1	2	1	1	2	2	1	1	1	1	2
209	1	1	1	2	1	1	2	2	1	1	1	1	2
210	1	1	1	2	1	1	2	2	1	1	1	1	2
211	1	1	1	2	1	1	2	2	1	1	1	1	2
212	1	1	1	2	1	1	2	2	1	1	1	1	2
213	1	1	1	2	1	1	2	2	1	1	1	1	2
214	1	1	2	1	1	1	2	2	1	1	1	1	2
215	1	1	2	1	1	1	2	2	1	1	1	1	2
216	1	1	2	1	1	1	2	2	1	1	1	1	2
217	1	1	2	1	1	1	2	2	1	1	1	1	2
218	1	1	2	1	1	1	2	2	1	1	1	1	2
219	1	1	2	1	1	1	2	2	1	1	1	1	2
220	1	1	2	1	1	1	2	2	1	1	1	1	2
221	1	1	2	1	1	1	2	2	1	1	1	1	2
222	1	1	1	1	1	1	2	2	1	1	1	1	2
223	1	1	1	1	1	1	2	2	1	1	1	1	2
224	1	1	1	1	1	1	2	2	1	1	1	1	2
225	1	1	1	1	1	1	2	2	1	1	1	1	2
226	1	1	1	1	1	1	2	2	1	1	1	1	2
227	1	1	1	1	1	1	2	2	1	1	1	1	2
228	1	1	1	1	1	1	2	2	1	1	1	1	2
229	1	1	1	1	1	1	2	2	1	1	1	1	2
230	1	1	1	1	1	1	2	2	1	1	1	1	2
231	1	1	1	1	1	1	2	2	1	1	1	1	2
232	1	1	1	1	1	1	2	2	1	1	1	1	2
233	1	1	1	1	1	1	2	2	1	1	1	1	2
234	1	1	1	1	1	1	2	2	1	1	1	1	2
235	1	1	1	1	1	1	2	2	1	1	1	1	2
236	1	1	1	1	1	1	2	2	1	1	1	1	2
237	1	1	1	1	1	1	2	2	1	1	1	1	2
238	1	1	1	1	1	1	2	2	1	1	1	1	2
239	1	1	1	1	1	1	2	2	1	1	1	1	2
240	1	1	1	1	1	1	2	2	1	1	1	1	2
241	1	1	1	1	1	1	2	2	1	1	1	1	2
242	1	1	1	1	1	1	2	2	1	1	1	1	2
243	1	1	2	2	1	1	1	2	1	1	1	1	2
244	1	1	2	2	1	1	1	2	1	1	1	1	2
245	1	1	1	2	1	1	1	2	1	1	1	1	2
246	1	1	1	2	1	1	1	2	1	1	1	1	2
247	1	1	1	2	1	1	1	2	1	1	1	1	2
248	1	1	1	2	1	1	1	2	1	1	1	1	2
249	1	1	1	2	1	1	1	2	1	1	1	1	2
250	1	1	1	2	1	1	1	2	1	1	1	1	2
251	1	1	1	2	1	1	1	2	1	1	1	1	2
252	1	1	1	2	1	1	1	2	1	1	1	1	2
253	1	1	1	2	1	1	1	2	1	1	1	1	2
254	1	1	1	2	1	1	1	2	1	1	1	1	2
255	1	1	1	2	1	1	1	2	1	1	1	1	2
256	1	1	1	2	1	1	1	2	1	1	1	1	2
257	1	1	1	2	1	1	1	2	1	1	1	1	2
258	1	1	2	1	1	1	1	2	1	1	1	1	2
259	1	1	2	1	1	1	1	2	1	1	1	1	2
260	1	1	2	1	1	1	1	2	1	1	1	1	2
261	1	1	2	1	1	1	1	2	1	1	1	1	2
262	1	1	2	1	1	1	1	2	1	1	1	1	2
263	1	1	2	1	1	1	1	2	1	1	1	1	2
264	1	1	2	1	1	1	1	2	1	1	1	1	2
265	1	1	1	1	1	1	1	2	1	1	1	1	2
266	1	1	1	1	1	1	1	2	1	1	1	1	2
267	1	1	1	1	1	1	1	2	1	1	1	1	2
268	1	1	1	1	1	1	1	2	1	1	1	1	2
269	1	1	1	1	1	1	1	2	1	1	1	1	2
270	1	1	1	1	1	1	1	2	1	1	1	1	2
271	1	1	1	1	1	1	1	2	1	1	1	1	2
272	1	1	1	1	1	1	1	2	1	1	1	1	2
273	1	1	1	1	1	1	1	2	1	1	1	1	2
274	1	1	1	1	1	1	1	2	1	1	1	1	2
275	1	1	1	1	1	1	1	2	1	1	1	1	2
276	1	1	1	1	1	1	1	2	1	1	1	1	2
277	1	1	1	1	1	1	1	2	1	1	1	1	2
278	1	1	1	1	1	1	1	2	1	1	1	1	2
279	1	1	1	1	1	1	1	2	1	1	1	1	2
280	1	1	1	1	1	1	1	2	1	1	1	1	2
281	1	1	1	1	1	1	1	2	1	1	1	1	2
282	1	1	1	1	1	1	1	2	1	1	1	1	2
283	1	1	1	1	1	1	1	2	1	1	1	1	2
284	1	1	1	1	1	1	1	2	1	1	1	1	2
285	1	1	1	1	1	1	1	2	1	1	1	1	2
286	1	1	1	1	1	1	1	2	1	1	1	1	2
287	1	1	1	1	1	1	1	2	1	1	1	1	2
288	1	1	1	1	1	1	1	2	1	1	1	1	2
289	1	1	1	1	1	1	1	2	1	1	1	1	2
290	1	1	1	1	1	1	1	2	1	1	1	1	2
291	1	1	1	1	1	1	1	2	1	1	1	1	2
292	1	1	1	1	1	1	1	2	1	1	1	1	2
293	1	1	1	1	1	1	1	2	1	1	1	1	2
294	1	1	1	1	1	1	1	2	1	1	1	1	2
295	1	1	1	1	1	1	1	2	1	1	1	1	2
296	1	1	1	1	1	1	1	2	1	1	1	1	2
297	1	1	1	1	1	1	1	2	1	1	1	1	2
298	1	1	1	1	1	1	1	2	1	1	1	1	2
299	1	1	1	1	1	1	1	2	1	1	1	1	2
300	1	1	1	1	1	1	1	2	1	1	1	1	2
301	1	1	1	1	1	1	1	2	1	1	1	1	2
302	1	1	1	1	1	1	1	2	1	1	1	1	2
303	1	1	1	1	1	1	1	2	1	1	1	1	2
304	1	1	1	1	1	1	1	2	1	1	1	1	2
305	1	1	1	1	1	1	1	2	1	1	1	1	2
306	1	1	1	1	1	1	1	2	1	1	1	1	2
307	1	1	1	1	1	1	1	2	1	1	1	1	2
308	1	1	1	1	1	1	1	2	1	1	1	1	2
309	1	1	1	1	1	1	1	2	1	1	1	1	2
310	1	1	1	1	1	1	1	2	1	1	1	1	2
311	1	1	1	1	1	1	1	2	1	1	1	1	2
312	1	1	1	1	1	1	1	2	1	1	1	1	2
313	1	1	1	1	1	1	1	2	1	1	1	1	2
314	1	1	1	1	1	1	1	2	1	1	1	1	2
315	1	1	1	1	1	1	1	2	1	1	1	1	2
316	1	1	1	1	1	1	1	2	1	1	1	1	2
317	1	1	1	1	1	1	1	2	1	1	1	1	2
318	1	1	1	1	1	1	1	2	1	1	1	1	2
319	1	1	1	1	2	1	2	1	1	1	1	1	2
320	1	1	2	2	1	1	2	1	1	1	1	1	2
321	1	1	2	2	1	1	2	1	1	1	1	1	2
322	1	1	1	2	1	1	2	1	1	1	1	1	2
323	1	1	1	2	1	1	2	1	1	1	1	1	2
324	1	1	1	2	1	1	2	1	1	1	1	1	2
325	1	1	1	2	1	1	2	1	1	1	1	1	2
326	1	1	1	2	1	1	2	1	1	1	1	1	2
327	1	1	1	2	1	1	2	1	1	1	1	1	2
328	1	1	1	2	1	1	2	1	1	1	1	1	2
329	1	1	1	2	1	1	2	1	1	1	1	1	2
330	1	1	2	1	1	1	2	1	1	1	1	1	2
331	1	1	2	1	1	1	2	1	1	1	1	1	2
332	1	1	2	1	1	1	2	1	1	1	1	1	2
333	1	1	2	1	1	1	2	1	1	1	1	1	2
334	1	1	2	1	1	1	2	1	1	1	1	1	2
335	1	1	2	1	1	1	2	1	1	1	1	1	2
336	1	1	2	1	1	1	2	1	1	1	1	1	2
337	1	1	1	1	1	1	2	1	1	1	1	1	2
338	1	1	1	1	1	1	2	1	1	1	1	1	2
339	1	1	1	1	1	1	2	1	1	1	1	1	2
340	1	1	1	1	1	1	2	1	1	1	1	1	2
341	1	1	1	1	1	1	2	1	1	1	1	1	2
342	1	1	1	1	1	1	2	1	1	1	1	1	2
343	1	1	1	1	1	1	2	1	1	1	1	1	2
344	1	1	1	1	1	1	2	1	1	1	1	1	2
345	1	1	1	1	1	1	2	1	1	1	1	1	2
346	1	1	1	1	1	1	2	1	1	1	1	1	2
347	1	1	1	1	1	1	2	1	1	1	1	1	2
348	1	1	1	1	1	1	2	1	1	1	1	1	2
349	1	1	1	1	1	1	2	1	1	1	1	1	2
350	1	1	1	1	1	1	2	1	1	1	1	1	2
351	1	1	1	1	1	1	2	1	1	1	1	1	2
352	1	1	1	1	1	1	2	1	1	1	1	1	2
353	1	1	1	1	1	1	2	1	1	1	1	1	2
354	1	1	1	1	1	1	2	1	1	1	1	1	2
355	1	1	1	1	1	1	2	1	1	1	1	1	2
356	1	1	1	1	1	1	2	1	1	1	1	1	2
357	1	1	1	1	1	1	2	1	1	1	1	1	2
358	1	1	1	1	1	1	2	1	1	1	1	1	2
359	1	1	1	1	1	1	2	1	1	1	1	1	2
360	1	1	1	1	1	1	2	1	1	1	1	1	2
361	1	1	1	1	1	1	2	1	1	1	1	1	2
362	1	1	1	1	1	1	2	1	1	1	1	1	2
363	1	1	1	1	1	1	2	1	1	1	1	1	2
364	1	1	1	1	1	1	2	1	1	1	1	1	2
365	1	1	1	1	1	1	2	1	1	1	1	1	2
366	1	1	1	1	1	1	2	1	1	1	1	1	2
367	1	1	1	1	1	1	2	1	1	1	1	1	2
368	1	1	1	1	1	1	2	1	1	1	1	1	2
369	1	1	1	1	1	1	2	1	1	1	1	1	2
370	1	1	1	1	1	1	2	1	1	1	1	1	2
371	1	1	1	1	1	1	2	1	1	1	1	1	2
372	1	1	1	1	1	1	2	1	1	1	1	1	2
373	1	1	1	1	1	1	2	1	1	1	1	1	2
374	1	1	1	1	1	1	2	1	1	1	1	1	2
375	1	1	1	1	1	1	2	1	1	1	1	1	2
376	1	1	1	1	1	1	2	1	1	1	1	1	2
377	1	1	1	1	1	1	2	1	1	1	1	1	2
378	1	1	1	1	1	1	2	1	1	1	1	1	2
379	1	1	1	1	1	1	2	1	1	1	1	1	2
380	1	1	1	1	1	1	2	1	1	1	1	1	2
381	1	1	1	1	1	1	2	1	1	1	1	1	2
382	1	1	1	1	1	1	2	1	1	1	1	1	2
383	1	1	1	1	1	1	2	1	1	1	1	1	2
384	1	1	1	1	1	1	2	1	1	1	1	1	2
385	1	1	1	1	1	1	2	1	1	1	1	1	2
386	1	1	1	1	1	2	1	1	1	1	1	1	2
387	1	1	1	1	1	2	1	1	1	1	1	1	2
388	1	1	1	1	1	2	1	1	1	1	1	1	2
389	1	1	1	1	1	2	1	1	1	1	1	1	2
390	1	1	1	1	1	2	1	1	1	1	1	1	2
391	1	1	1	1	1	2	1	1	1	1	1	1	2
392	1	1	1	1	1	2	1	1	1	1	1	1	2
393	1	1	1	1	1	2	1	1	1	1	1	1	2
394	1	1	1	1	2	1	1	1	1	1	1	1	2
395	1	1	1	1	2	1	1	1	1	1	1	1	2
396	1	1	1	1	2	1	1	1	1	1	1	1	2
397	1	1	1	1	2	1	1	1	1	1	1	1	2
398	1	1	1	1	2	1	1	1	1	1	1	1	2
399	1	1	2	2	1	1	1	1	1	1	1	1	2
400	1	1	2	2	1	1	1	1	1	1	1	1	2
401	1	1	2	2	1	1	1	1	1	1	1	1	2
402	1	1	2	2	1	1	1	1	1	1	1	1	2
403	1	1	1	2	1	1	1	1	1	1	1	1	2
404	1	1	1	2	1	1	1	1	1	1	1	1	2
405	1	1	1	2	1	1	1	1	1	1	1	1	2
406	1	1	1	2	1	1	1	1	1	1	1	1	2
407	1	1	1	2	1	1	1	1	1	1	1	1	2
408	1	1	1	2	1	1	1	1	1	1	1	1	2
409	1	1	1	2	1	1	1	1	1	1	1	1	2
410	1	1	1	2	1	1	1	1	1	1	1	1	2
411	1	1	1	2	1	1	1	1	1	1	1	1	2
412	1	1	1	2	1	1	1	1	1	1	1	1	2
413	1	1	1	2	1	1	1	1	1	1	1	1	2
414	1	1	1	2	1	1	1	1	1	1	1	1	2
415	1	1	1	2	1	1	1	1	1	1	1	1	2
416	1	1	1	2	1	1	1	1	1	1	1	1	2
417	1	1	1	2	1	1	1	1	1	1	1	1	2
418	1	1	1	2	1	1	1	1	1	1	1	1	2
419	1	1	1	2	1	1	1	1	1	1	1	1	2
420	1	1	1	2	1	1	1	1	1	1	1	1	2
421	1	1	1	2	1	1	1	1	1	1	1	1	2
422	1	1	1	2	1	1	1	1	1	1	1	1	2
423	1	1	1	2	1	1	1	1	1	1	1	1	2
424	1	1	1	2	1	1	1	1	1	1	1	1	2
425	1	1	1	2	1	1	1	1	1	1	1	1	2
426	1	1	1	2	1	1	1	1	1	1	1	1	2
427	1	1	1	2	1	1	1	1	1	1	1	1	2
428	1	1	1	2	1	1	1	1	1	1	1	1	2
429	1	1	1	2	1	1	1	1	1	1	1	1	2
430	1	1	1	2	1	1	1	1	1	1	1	1	2
431	1	1	1	2	1	1	1	1	1	1	1	1	2
432	1	1	1	2	1	1	1	1	1	1	1	1	2
433	1	1	1	2	1	1	1	1	1	1	1	1	2
434	1	1	1	2	1	1	1	1	1	1	1	1	2
435	1	1	1	2	1	1	1	1	1	1	1	1	2
436	1	1	1	2	1	1	1	1	1	1	1	1	2
437	1	1	1	2	1	1	1	1	1	1	1	1	2
438	1	1	2	1	1	1	1	1	1	1	1	1	2
439	1	1	2	1	1	1	1	1	1	1	1	1	2
440	1	1	2	1	1	1	1	1	1	1	1	1	2
441	1	1	2	1	1	1	1	1	1	1	1	1	2
442	1	1	2	1	1	1	1	1	1	1	1	1	2
443	1	1	2	1	1	1	1	1	1	1	1	1	2
444	1	1	2	1	1	1	1	1	1	1	1	1	2
445	1	1	2	1	1	1	1	1	1	1	1	1	2
446	1	1	2	1	1	1	1	1	1	1	1	1	2
447	1	1	2	1	1	1	1	1	1	1	1	1	2
448	1	1	2	1	1	1	1	1	1	1	1	1	2
449	1	1	2	1	1	1	1	1	1	1	1	1	2
450	1	1	2	1	1	1	1	1	1	1	1	1	2
451	1	1	2	1	1	1	1	1	1	1	1	1	2
452	1	1	2	1	1	1	1	1	1	1	1	1	2
453	1	1	2	1	1	1	1	1	1	1	1	1	2
454	1	1	2	1	1	1	1	1	1	1	1	1	2
455	1	1	2	1	1	1	1	1	1	1	1	1	2
456	1	1	2	1	1	1	1	1	1	1	1	1	2
457	1	1	2	1	1	1	1	1	1	1	1	1	2
458	1	1	2	1	1	1	1	1	1	1	1	1	2
459	1	1	2	1	1	1	1	1	1	1	1	1	2
460	1	1	2	1	1	1	1	1	1	1	1	1	2
461	1	1	2	1	1	1	1	1	1	1	1	1	2
462	1	1	2	1	1	1	1	1	1	1	1	1	2
463	1	1	2	1	1	1	1	1	1	1	1	1	2
464	1	1	2	1	1	1	1	1	1	1	1	1	2
465	1	1	2	1	1	1	1	1	1	1	1	1	2
466	1	1	2	1	1	1	1	1	1	1	1	1	2
467	1	1	2	1	1	1	1	1	1	1	1	1	2
468	1	1	2	1	1	1	1	1	1	1	1	1	2
469	1	1	2	1	1	1	1	1	1	1	1	1	2
470	1	1	2	1	1	1	1	1	1	1	1	1	2
471	1	1	2	1	1	1	1	1	1	1	1	1	2
472	1	1	2	1	1	1	1	1	1	1	1	1	2
473	1	1	2	1	1	1	1	1	1	1	1	1	2
474	1	1	2	1	1	1	1	1	1	1	1	1	2
475	1	1	2	1	1	1	1	1	1	1	1	1	2
476	1	1	2	1	1	1	1	1	1	1	1	1	2
477	1	1	2	1	1	1	1	1	1	1	1	1	2
478	1	1	2	1	1	1	1	1	1	1	1	1	2
479	1	1	2	1	1	1	1	1	1	1	1	1	2
480	1	1	2	1	1	1	1	1	1	1	1	1	2
481	1	1	2	1	1	1	1	1	1	1	1	1	2
482	1	1	2	1	1	1	1	1	1	1	1	1	2
483	1	1	2	1	1	1	1	1	1	1	1	1	2
484	1	1	2	1	1	1	1	1	1	1	1	1	2
485	1	1	2	1	1	1	1	1	1	1	1	1	2
486	1	1	2	1	1	1	1	1	1	1	1	1	2
487	1	1	2	1	1	1	1	1	1	1	1	1	2
488	1	1	1	1	1	1	1	1	1	1	1	1	2
489	1	1	1	1	1	1	1	1	1	1	1	1	2
490	1	1	1	1	1	1	1	1	1	1	1	1	2
491	1	1	1	1	1	1	1	1	1	1	1	1	2
492	1	1	1	1	1	1	1	1	1	1	1	1	2
493	1	1	1	1	1	1	1	1	1	1	1	1	2
494	1	1	1	1	1	1	1	1	1	1	1	1	2
495	1	1	1	1	1	1	1	1	1	1	1	1	2
496	1	1	1	1	1	1	1	1	1	1	1	1	2
497	1	1	1	1	1	1	1	1	1	1	1	1	2
498	1	1	1	1	1	1	1	1	1	1	1	1	2
499	1	1	1	1	1	1	1	1	1	1	1	1	2
500	1	1	1	1	1	1	1	1	1	1	1	1	2
501	1	1	1	1	1	1	1	1	1	1	1	1	2
502	1	1	1	1	1	1	1	1	1	1	1	1	2
503	1	1	1	1	1	1	1	1	1	1	1	1	2
504	1	1	1	1	1	1	1	1	1	1	1	1	2
505	1	1	1	1	1	1	1	1	1	1	1	1	2
506	1	1	1	1	1	1	1	1	1	1	1	1	2
507	1	1	1	1	1	1	1	1	1	1	1	1	2
508	1	1	1	1	1	1	1	1	1	1	1	1	2
509	1	1	1	1	1	1	1	1	1	1	1	1	2
510	1	1	1	1	1	1	1	1	1	1	1	1	2
511	1	1	1	1	1	1	1	1	1	1	1	1	2
512	1	1	1	1	1	1	1	1	1	1	1	1	2
513	1	1	1	1	1	1	1	1	1	1	1	1	2
514	1	1	1	1	1	1	1	1	1	1	1	1	2
515	1	1	1	1	1	1	1	1	1	1	1	1	2
516	1	1	1	1	1	1	1	1	1	1	1	1	2
517	1	1	1	1	1	1	1	1	1	1	1	1	2
518	1	1	1	1	1	1	1	1	1	1	1	1	2
519	1	1	1	1	1	1	1	1	1	1	1	1	2
520	1	1	1	1	1	1	1	1	1	1	1	1	2
521	1	1	1	1	1	1	1	1	1	1	1	1	2
522	1	1	1	1	1	1	1	1	1	1	1	1	2
523	1	1	1	1	1	1	1	1	1	1	1	1	2
524	1	1	1	1	1	1	1	1	1	1	1	1	2
525	1	1	1	1	1	1	1	1	1	1	1	1	2
526	1	1	1	1	1	1	1	1	1	1	1	1	2
527	1	1	1	1	1	1	1	1	1	1	1	1	2
528	1	1	1	1	1	1	1	1	1	1	1	1	2
529	1	1	1	1	1	1	1	1	1	1	1	1	2
530	1	1	1	1	1	1	1	1	1	1	1	1	2
531	1	1	1	1	1	1	1	1	1	1	1	1	2
532	1	1	1	1	1	1	1	1	1	1	1	1	2
533	1	1	1	1	1	1	1	1	1	1	1	1	2
534	1	1	1	1	1	1	1	1	1	1	1	1	2
535	1	1	1	1	1	1	1	1	1	1	1	1	2
536	1	1	1	1	1	1	1	1	1	1	1	1	2
537	1	1	1	1	1	1	1	1	1	1	1	1	2
538	1	1	1	1	1	1	1	1	1	1	1	1	2
539	1	1	1	1	1	1	1	1	1	1	1	1	2
540	1	1	1	1	1	1	1	1	1	1	1	1	2
541	1	1	1	1	1	1	1	1	1	1	1	1	2
542	1	1	1	1	1	1	1	1	1	1	1	1	2
543	1	1	1	1	1	1	1	1	1	1	1	1	2
544	1	1	1	1	1	1	1	1	1	1	1	1	2
545	1	1	1	1	1	1	1	1	1	1	1	1	2
546	1	1	1	1	1	1	1	1	1	1	1	1	2
547	1	1	1	1	1	1	1	1	1	1	1	1	2
548	1	1	1	1	1	1	1	1	1	1	1	1	2
549	1	1	1	1	1	1	1	1	1	1	1	1	2
550	1	1	1	1	1	1	1	1	1	1	1	1	2
551	1	1	1	1	1	1	1	1	1	1	1	1	2
552	1	1	1	1	1	1	1	1	1	1	1	1	2
553	1	1	1	1	1	1	1	1	1	1	1	1	2
554	1	1	1	1	1	1	1	1	1	1	1	1	2
555	1	1	1	1	1	1	1	1	1	1	1	1	2
556	1	1	1	1	1	1	1	1	1	1	1	1	2
557	1	1	1	1	1	1	1	1	1	1	1	1	2
558	1	1	1	1	1	1	1	1	1	1	1	1	2
559	1	1	1	1	1	1	1	1	1	1	1	1	2
560	1	1	1	1	1	1	1	1	1	1	1	1	2
561	1	1	1	1	1	1	1	1	1	1	1	1	2
562	1	1	1	1	1	1	1	1	1	1	1	1	2
563	1	1	1	1	1	1	1	1	1	1	1	1	2
564	1	1	1	1	1	1	1	1	1	1	1	1	2
565	1	1	1	1	1	1	1	1	1	1	1	1	2
566	1	1	1	1	1	1	1	1	1	1	1	1	2
567	1	1	1	1	1	1	1	1	1	1	1	1	2
568	1	1	1	1	1	1	1	1	1	1	1	1	2
569	1	1	1	1	1	1	1	1	1	1	1	1	2
570	1	1	1	1	1	1	1	1	1	1	1	1	2
571	1	1	1	1	1	1	1	1	1	1	1	1	2
572	1	1	1	1	1	1	1	1	1	1	1	1	2
573	1	1	1	1	1	1	1	1	1	1	1	1	2
574	1	1	1	1	1	1	1	1	1	1	1	1	2
575	1	1	1	1	1	1	1	1	1	1	1	1	2
576	1	1	1	1	1	1	1	1	1	1	1	1	2
577	1	1	1	1	1	1	1	1	1	1	1	1	2
578	1	1	1	1	1	1	1	1	1	1	1	1	2
579	1	1	1	1	1	1	1	1	1	1	1	1	2
580	1	1	1	1	1	1	1	1	1	1	1	1	2
581	1	1	1	1	1	1	1	1	1	1	1	1	2
582	1	1	1	1	1	1	1	1	1	1	1	1	2
583	1	1	1	1	1	1	1	1	1	1	1	1	2
584	1	1	1	1	1	1	1	1	1	1	1	1	2
585	1	1	1	1	1	1	1	1	1	1	1	1	2
586	1	1	1	1	1	1	1	1	1	1	1	1	2
587	1	1	1	1	1	1	1	1	1	1	1	1	2
588	1	1	1	1	1	1	1	1	1	1	1	1	2
589	1	1	1	1	1	1	1	1	1	1	1	1	2
590	1	1	1	1	1	1	1	1	1	1	1	1	2
591	1	1	1	1	1	1	1	1	1	1	1	1	2
592	1	1	1	1	1	1	1	1	1	1	1	1	2
593	1	1	1	1	1	1	1	1	1	1	1	1	2
594	1	1	1	1	1	1	1	1	1	1	1	1	2
595	1	1	1	1	1	1	1	1	1	1	1	1	2
596	1	1	1	1	1	1	1	1	1	1	1	1	2
597	1	1	1	1	1	1	1	1	1	1	1	1	2
598	1	1	1	1	1	1	1	1	1	1	1	1	2
599	1	1	1	1	1	1	1	1	1	1	1	1	2
600	1	1	1	1	1	1	1	1	1	1	1	1	2
601	1	1	1	1	1	1	1	1	1	1	1	1	2
602	1	1	1	1	1	1	1	1	1	1	1	1	2
603	1	1	1	1	1	1	1	1	1	1	1	1	2
604	1	1	1	1	1	1	1	1	1	1	1	1	2
605	1	1	1	1	1	1	1	1	1	1	1	1	2
606	1	1	1	1	1	1	1	1	1	1	1	1	2
607	1	1	1	1	1	1	1	1	1	1	1	1	2
608	1	1	1	1	1	1	1	1	1	1	1	1	2
609	1	1	1	1	1	1	1	1	1	1	1	1	2
610	1	1	1	1	1	1	1	1	1	1	1	1	2
611	1	1	1	1	1	1	1	1	1	1	1	1	2
612	1	1	1	1	1	1	1	1	1	1	1	1	2
613	1	1	1	1	1	1	1	1	1	1	1	1	2
614	1	1	1	1	1	1	1	1	1	1	1	1	2
615	1	1	1	1	1	1	1	1	1	1	1	1	2
616	1	1	1	1	1	1	1	1	1	1	1	1	2
617	1	1	1	1	1	1	1	1	1	1	1	1	2
618	1	1	1	1	1	1	1	1	1	1	1	1	2
619	1	1	1	1	1	1	1	1	1	1	1	1	2
620	1	1	1	1	1	1	1	1	1	1	1	1	2
621	1	1	1	1	1	1	1	1	1	1	1	1	2
622	1	1	1	1	1	1	1	1	1	1	1	1	2
623	1	1	1	1	1	1	1	1	1	1	1	1	2
624	1	1	1	1	1	1	1	1	1	1	1	1	2
625	1	1	1	1	1	1	1	1	1	1	1	1	2
626	1	1	1	1	1	1	1	1	1	1	1	1	2
627	1	1	1	1	1	1	1	1	1	1	1	1	2
628	1	1	1	1	1	1	1	1	1	1	1	1	2
629	1	1	1	1	1	1	1	1	1	1	1	1	2
630	1	1	1	1	1	1	1	1	1	1	1	1	2
631	1	1	1	1	1	1	1	1	1	1	1	1	2
632	1	1	1	1	1	1	1	1	1	1	1	1	2
633	1	1	1	1	1	1	1	1	1	1	1	1	2
634	1	1	1	1	1	1	1	1	1	1	1	1	2
635	1	1	1	1	1	1	1	1	1	1	1	1	2
636	1	1	1	1	1	1	1	1	1	1	1	1	2
637	1	1	1	1	1	1	1	1	1	1	1	1	2
638	1	1	1	1	1	1	1	1	1	1	1	1	2
639	1	1	1	1	1	1	1	1	1	1	1	1	2
640	1	1	1	1	1	1	1	1	1	1	1	1	2
641	1	1	1	1	1	1	1	1	1	1	1	1	2
642	1	1	1	1	1	1	1	1	1	1	1	1	2
643	1	1	1	1	1	1	1	1	1	1	1	1	2
644	1	1	1	1	1	1	1	1	1	1	1	1	2
645	1	1	1	1	1	1	1	1	1	1	1	1	2
646	1	1	1	1	1	1	1	1	1	1	1	1	2
647	1	1	1	1	1	1	1	1	1	1	1	1	2
648	1	1	1	1	1	1	1	1	1	1	1	1	2
649	1	1	1	1	1	1	1	1	1	1	1	1	2
650	1	1	1	1	1	1	1	1	1	1	1	1	2
651	1	1	1	1	1	1	1	1	1	1	1	1	2
652	1	1	1	1	1	1	1	1	1	1	1	1	2
653	1	1	1	1	1	1	1	1	1	1	1	1	2
654	1	1	1	1	1	1	1	1	1	1	1	1	2
655	1	1	1	1	1	1	1	1	1	1	1	1	2
656	1	1	1	1	1	1	1	1	1	1	1	1	2
657	1	1	1	1	1	1	1	1	1	1	1	1	2
658	1	1	1	1	1	1	1	1	1	1	1	1	2
659	1	1	1	1	1	1	1	1	1	1	1	1	2
660	1	1	1	1	1	1	1	1	1	1	1	1	2
661	1	1	1	1	1	1	1	1	1	1	1	1	2
662	1	1	1	1	1	1	1	1	1	1	1	1	2
663	1	1	1	1	1	1	1	1	1	1	1	1	2
664	1	1	1	1	1	1	1	1	1	1	1	1	2
665	1	1	1	1	1	1	1	1	1	1	1	1	2
666	1	1	1	1	1	1	1	1	1	1	1	1	2
667	1	1	1	1	1	1	1	1	1	1	1	1	2
668	1	1	1	1	1	1	1	1	1	1	1	1	2
669	1	1	1	1	1	1	1	1	1	1	1	1	2
670	1	1	1	1	1	1	1	1	1	1	1	1	2
671	1	1	1	1	1	1	1	1	1	1	1	1	2
672	1	1	1	1	1	1	1	1	1	1	1	1	2
673	1	1	1	1	1	1	1	1	1	1	1	1	2
674	1	1	1	1	1	1	1	1	1	1	1	1	2
675	1	1	1	1	1	1	1	1	1	1	1	1	2
676	1	1	1	1	1	1	1	1	1	1	1	1	2
677	1	1	1	1	1	1	1	1	1	1	1	1	2
678	1	1	1	1	1	1	1	1	1	1	1	1	2
679	1	1	1	1	1	1	1	1	1	1	1	1	2
680	1	1	1	1	1	1	1	1	1	1	1	1	2
681	1	1	1	1	1	1	1	1	1	1	1	1	2
682	1	1	1	1	1	1	1	1	1	1	1	1	2
683	1	1	1	1	1	1	1	1	1	1	1	1	2
684	1	1	1	1	1	1	1	1	1	1	1	1	2
685	1	1	1	1	1	1	1	1	1	1	1	1	2
686	1	1	1	1	1	1	1	1	1	1	1	1	2
687	1	1	1	1	1	1	1	1	1	1	1	1	2
688	1	1	1	1	1	1	1	1	1	1	1	1	2
689	1	1	1	1	1	1	1	1	1	1	1	1	2
690	1	1	1	1	1	1	1	1	1	1	1	1	2
691	1	1	1	1	1	1	1	1	1	1	1	1	2
692	1	1	1	1	1	1	1	1	1	1	1	1	2
693	1	1	1	1	1	1	1	1	1	1	1	1	2
694	1	1	1	1	1	1	1	1	1	1	1	1	2
695	1	1	1	1	1	1	1	1	1	1	1	1	2
696	1	1	1	1	1	1	1	1	1	1	1	1	2
697	1	1	1	1	1	1	1	1	1	1	1	1	2
698	1	1	1	1	1	1	1	1	1	1	1	1	2
699	1	1	1	1	1	1	1	1	1	1	1	1	2
700	1	1	1	1	1	1	1	1	1	1	1	1	2
701	1	1	1	1	1	1	1	1	1	1	1	1	2
702	1	1	1	1	1	1	1	1	1	1	1	1	2
703	1	1	1	1	1	1	1	1	1	1	1	1	2
704	1	1	1	1	1	1	1	1	1	1	1	1	2
705	1	1	1	1	1	1	1	1	1	1	1	1	2
706	1	1	1	1	1	1	1	1	1	1	1	1	2
707	1	1	1	1	1	1	1	1	1	1	1	1	2
708	1	1	1	1	1	1	1	1	1	1	1	1	2
709	1	1	1	1	1	1	1	1	1	1	1	1	2
710	1	1	1	1	1	1	1	1	1	1	1	1	2
711	1	1	1	1	1	1	1	1	1	1	1	1	2
712	1	1	1	1	1	1	1	1	1	1	1	1	2
713	1	1	1	1	1	1	1	1	1	1	1	1	2
714	1	1	1	1	1	1	1	1	1	1	1	1	2
715	1	1	1	1	1	1	1	1	1	1	1	1	2
716	1	1	1	1	1	1	1	1	1	1	1	1	2
717	1	1	1	1	1	1	1	1	1	1	1	1	2
718	1	1	1	1	1	1	1	1	1	1	1	1	2
719	1	1	1	1	1	1	1	1	1	1	1	1	2
720	1	1	1	1	1	1	1	1	1	1	1	1	2
721	1	1	1	1	1	1	1	1	1	1	1	1	2
722	1	1	1	1	1	1	1	1	1	1	1	1	2
723	1	1	1	1	1	1	1	1	1	1	1	1	2
724	1	1	1	1	1	1	1	1	1	1	1	1	2
725	1	1	1	1	1	1	1	1	1	1	1	1	2
726	1	1	1	1	1	1	1	1	1	1	1	1	2
727	1	1	1	1	1	1	1	1	1	1	1	1	2
728	1	1	1	1	1	1	1	1	1	1	1	1	2
729	1	1	1	1	1	1	1	1	1	1	1	1	2
730	1	1	1	1	1	1	1	1	1	1	1	1	2
731	1	1	1	1	1	1	1	1	1	1	1	1	2
732	1	1	1	1	1	1	1	1	1	1	1	1	2
733	1	1	1	1	1	1	1	1	1	1	1	1	2
734	1	1	1	1	1	1	1	1	1	1	1	1	2
735	1	1	1	1	1	1	1	1	1	1	1	1	2
736	1	1	1	1	1	1	1	1	1	1	1	1	2
737	1	1	1	1	1	1	1	1	1	1	1	1	2
738	1	1	1	1	1	1	1	1	1	1	1	1	2
739	1	1	1	1	1	1	1	1	1	1	1	1	2
740	1	1	1	1	1	1	1	1	1	1	1	1	2
741	1	1	1	1	1	1	1	1	1	1	1	1	2
742	1	1	1	1	1	1	1	1	1	1	1	1	2
743	1	1	1	1	1	1	1	1	1	1	1	1	2
744	1	1	1	1	1	1	1	1	1	1	1	1	2
745	1	1	1	1	1	1	1	1	1	1	1	1	2
746	1	1	1	1	1	1	1	1	1	1	1	1	2
747	1	1	1	1	1	1	1	1	1	1	1	1	2
748	1	1	1	1	1	1	1	1	1	1	1	1	2
749	1	1	1	1	1	1	1	1	1	1	1	1	2
750	1	1	1	1	1	1	1	1	1	1	1	1	2
751	1	1	1	1	1	1	1	1	1	1	1	1	2
752	1	1	1	1	1	1	1	1	1	1	1	1	2
753	1	1	1	1	1	1	1	1	1	1	1	1	2
754	1	1	1	1	1	1	1	1	1	1	1	1	2
755	1	1	1	1	1	1	1	1	1	1	1	1	2
756	1	1	1	1	1	1	1	1	1	1	1	1	2
757	1	1	1	1	1	1	1	1	1	1	1	1	2
758	1	1	1	1	1	1	1	1	1	1	1	1	2
759	1	1	1	1	1	1	1	1	1	1	1	1	2
760	1	1	1	1	1	1	1	1	1	1	1	1	2
761	1	1	1	1	1	1	1	1	1	1	1	1	2
762	1	1	1	1	1	1	1	1	1	1	1	1	2
763	1	1	1	1	1	1	1	1	1	1	1	1	2
764	1	1	1	1	1	1	1	1	1	1	1	1	2
765	1	1	1	1	1	1	1	1	1	1	1	1	2
766	1	1	1	1	1	1	1	1	1	1	1	1	2
767	1	1	1	1	1	1	1	1	1	1	1	1	2
768	1	1	1	1	1	1	1	1	1	1	1	1	2
769	1	1	1	1	1	1	1	1	1	1	1	1	2
770	1	1	1	1	1	1	1	1	1	1	1	1	2
771	1	1	1	1	1	1	1	1	1	1	1	1	2
772	1	1	1	1	1	1	1	1	1	1	1	1	2
773	1	1	1	1	1	1	1	1	1	1	1	1	2
774	1	1	1	1	1	1	1	1	1	1	1	1	2
775	1	1	1	1	1	1	1	1	1	1	1	1	2
776	1	1	1	1	1	1	1	1	1	1	1	1	2
777	1	1	1	1	1	1	1	1	1	1	1	1	2
778	1	1	1	1	1	1	1	1	1	1	1	1	2
779	1	1	1	1	1	1	1	1	1	1	1	1	2
780	1	1	1	1	1	1	1	1	1	1	1	1	2
781	1	1	1	1	1	1	1	1	1	1	1	1	2
782	1	1	1	1	1	1	1	1	1	1	1	1	2
783	1	1	1	1	1	1	1	1	1	1	1	1	2
784	1	1	1	1	1	1	1	1	1	1	1	1	2
785	1	1	1	1	1	1	1	1	1	1	1	1	2
786	1	1	1	1	1	1	1	1	1	1	1	1	2
787	1	1	1	1	1	1	1	1	1	1	1	1	2
788	1	1	1	1	1	1	1	1	1	1	1	1	2
789	1	1	1	1	1	1	1	1	1	1	1	1	2
790	1	1	1	1	1	1	1	1	1	1	1	1	2
791	1	1	1	1	1	1	1	1	1	1	1	1	2
792	1	1	1	1	1	1	1	1	1	1	1	1	2
793	1	1	1	1	1	1	1	1	1	1	1	1	2
794	1	1	1	1	1	1	1	1	1	1	1	1	2
795	1	1	1	1	1	1	1	1	1	1	1	1	2
796	1	1	1	1	1	1	1	1	1	1	1	1	2
797	1	1	1	1	1	1	1	1	1	1	1	1	2
798	1	1	1	1	1	1	1	1	1	1	1	1	2
799	1	1	1	1	1	1	1	1	1	1	1	1	2
800	1	1	1	1	1	1	1	1	1	1	1	1	2
801	1	1	1	1	1	1	1	1	1	1	1	1	2
802	1	1	1	1	1	1	1	1	1	1	1	1	2
803	1	1	1	1	1	1	1	1	1	1	1	1	2
804	1	1	1	1	1	1	1	1	1	1	1	1	2
805	1	1	1	1	1	1	1	1	1	1	1	1	2
806	1	1	1	1	1	1	1	1	1	1	1	1	2
807	1	1	1	1	1	1	1	1	1	1	1	1	2
808	1	1	1	1	1	1	1	1	1	1	1	1	2
809	1	1	1	1	1	1	1	1	1	1	1	1	2
810	1	1	1	1	1	1	1	1	1	1	1	1	2
811	1	1	1	1	1	1	1	1	1	1	1	1	2
812	1	1	1	1	1	1	1	1	1	1	1	1	2
813	1	1	1	1	1	1	1	1	1	1	1	1	2
814	1	1	1	1	1	1	1	1	1	1	1	1	2
815	1	1	1	1	1	1	1	1	1	1	1	1	2
816	1	1	1	1	1	1	1	1	1	1	1	1	2
817	1	1	1	1	1	1	1	1	1	1	1	1	2
818	1	1	1	1	1	1	1	1	1	1	1	1	2
819	1	1	1	1	1	1	1	1	1	1	1	1	2
820	1	1	1	1	1	1	1	1	1	1	1	1	2
821	1	1	1	1	1	1	1	1	1	1	1	1	2
822	1	1	1	1	1	1	1	1	1	1	1	1	2
823	1	1	1	1	1	1	1	1	1	1	1	1	2
824	1	1	1	1	1	1	1	1	1	1	1	1	2
825	1	1	1	1	1	1	1	1	1	1	1	1	2
826	1	1	1	1	1	1	1	1	1	1	1	1	2
827	1	1	1	1	1	1	1	1	1	1	1	1	2
828	1	1	1	1	1	1	1	1	1	1	1	1	2
829	1	1	1	1	1	1	1	1	1	1	1	1	2
830	1	1	1	1	1	1	1	1	1	1	1	1	2
831	1	1	1	1	1	1	1	1	1	1	1	1	2
832	1	1	1	1	1	1	1	1	1	1	1	1	2
833	1	1	1	1	1	1	1	1	1	1	1	1	2
834	1	1	1	1	1	1	1	1	1	1	1	1	2
835	1	1	1	1	1	1	1	1	1	1	1	1	2
836	1	1	1	1	1	1	1	1	1	1	1	1	2
837	1	1	1	1	1	1	1	1	1	1	1	1	2
838	1	1	1	1	1	1	1	1	1	1	1	1	2
839	1	1	1	1	1	1	1	1	1	1	1	1	2
840	1	1	1	1	1	1	1	1	1	1	1	1	2
841	1	1	1	1	1	1	1	1	1	1	1	1	2
842	1	1	1	1	1	1	1	1	1	1	1	1	2
843	1	1	1	1	1	1	1	1	1	1	1	1	2
844	1	1	1	1	1	1	1	1	1	1	1	1	2
845	1	1	1	1	1	1	1	1	1	1	1	1	2
846	1	1	1	1	1	1	1	1	1	1	1	1	2
847	1	1	1	1	1	1	1	1	1	1	1	1	2
848	1	1	1	1	1	1	1	1	1	1	1	1	2
849	1	1	1	1	1	1	1	1	1	1	1	1	2
850	1	1	1	1	1	1	1	1	1	1	1	1	2
851	1	1	1	1	1	1	1	1	1	1	1	1	2
852	1	1	1	1	1	1	1	1	1	1	1	1	2
853	1	1	1	1	1	1	1	1	1	1	1	1	2
854	1	1	1	1	1	1	1	1	1	1	1	1	2
855	1	1	1	1	1	1	1	1	1	1	1	1	2
856	1	1	1	1	1	1	1	1	1	1	1	1	2
857	1	1	1	1	1	1	1	1	1	1	1	1	2
858	1	1	1	1	1	1	1	1	1	1	1	1	2
859	1	1	1	1	1	1	1	1	1	1	1	1	2
860	1	1	1	1	1	1	1	1	1	1	1	1	2
861	1	1	1	1	1	1	1	1	1	1	1	1	2
862	1	1	1	1	1	1	1	1	1	1	1	1	2
863	1	1	1	1	1	1	1	1	1	1	1	1	2
864	1	1	1	1	1	1	1	1	1	1	1	1	2
865	1	1	1	1	1	1	1	1	1	1	1	1	2
866	1	1	1	1	1	1	1	1	1	1	1	1	2
867	1	1	1	1	1	1	1	1	1	1	1	1	2
868	1	1	1	1	1	1	1	1	1	1	1	1	2
869	1	1	1	1	1	1	1	1	1	1	1	1	2
870	1	1	1	1	1	1	1	1	1	1	1	1	2
871	1	1	1	1	1	1	1	1	1	1	1	1	2
872	1	1	1	1	1	1	1	1	2	2	1	2	1
873	1	1	1	1	1	1	1	1	2	2	1	2	1
874	1	1	1	1	1	1	1	1	2	2	1	2	1
875	1	1	1	1	1	1	1	1	2	2	1	2	1
876	1	1	1	1	1	1	1	1	2	2	1	2	1
877	1	1	1	1	1	1	1	1	1	2	1	2	1
878	1	1	1	1	1	1	2	2	2	1	1	2	1
879	1	1	1	1	1	1	1	2	2	1	1	2	1
880	1	1	1	1	1	1	1	2	2	1	1	2	1
881	1	1	1	1	1	2	1	1	2	1	1	2	1
882	1	1	1	2	1	1	1	1	2	1	1	2	1
883	1	1	1	2	1	1	1	1	2	1	1	2	1
884	1	1	1	1	1	1	1	1	2	1	1	2	1
885	1	1	1	1	1	1	1	1	2	1	1	2	1
886	1	1	1	1	1	1	1	1	2	1	1	2	1
887	1	1	1	1	1	1	1	1	2	1	1	2	1
888	1	1	1	1	1	1	1	2	1	1	1	2	1
889	1	1	1	1	1	1	1	2	1	1	1	2	1
890	1	1	1	1	1	1	1	2	1	1	1	2	1
891	1	1	1	1	1	1	1	2	1	1	1	2	1
892	1	1	1	1	1	1	1	2	1	1	1	2	1
893	1	1	1	1	1	1	1	2	1	1	1	2	1
894	1	1	1	1	1	1	1	2	1	1	1	2	1
895	1	1	1	1	1	2	2	1	1	1	1	2	1
896	1	1	1	2	1	1	2	1	1	1	1	2	1
897	1	1	1	1	1	1	2	1	1	1	1	2	1
898	1	1	1	1	1	1	2	1	1	1	1	2	1
899	1	1	1	1	1	1	2	1	1	1	1	2	1
900	1	1	1	1	1	1	2	1	1	1	1	2	1
901	1	1	1	1	1	1	2	1	1	1	1	2	1
902	1	1	1	1	1	1	2	1	1	1	1	2	1
903	1	1	1	1	1	2	1	1	1	1	1	2	1
904	1	1	1	1	1	2	1	1	1	1	1	2	1
905	1	1	1	1	1	2	1	1	1	1	1	2	1
906	1	1	1	1	1	2	1	1	1	1	1	2	1
907	1	1	1	1	1	2	1	1	1	1	1	2	1
908	1	1	1	1	1	2	1	1	1	1	1	2	1
909	1	1	1	1	1	2	1	1	1	1	1	2	1
910	1	1	1	1	1	2	1	1	1	1	1	2	1
911	1	1	1	1	1	2	1	1	1	1	1	2	1
912	1	1	1	1	1	2	1	1	1	1	1	2	1
913	1	1	1	1	1	2	1	1	1	1	1	2	1
914	1	1	1	1	1	2	1	1	1	1	1	2	1
915	1	1	1	1	1	2	1	1	1	1	1	2	1
916	1	1	1	1	1	2	1	1	1	1	1	2	1
917	1	1	1	1	1	2	1	1	1	1	1	2	1
918	1	1	1	1	1	2	1	1	1	1	1	2	1
919	1	1	1	1	1	2	1	1	1	1	1	2	1
920	1	1	1	1	1	2	1	1	1	1	1	2	1
921	1	1	1	1	1	2	1	1	1	1	1	2	1
922	1	1	1	1	1	2	1	1	1	1	1	2	1
923	1	1	1	1	1	2	1	1	1	1	1	2	1
924	1	1	1	1	1	2	1	1	1	1	1	2	1
925	1	1	1	1	1	2	1	1	1	1	1	2	1
926	1	1	1	1	1	2	1	1	1	1	1	2	1
927	1	1	1	1	1	2	1	1	1	1	1	2	1
928	1	1	1	1	1	2	1	1	1	1	1	2	1
929	1	1	1	1	1	2	1	1	1	1	1	2	1
930	1	1	1	2	2	1	1	1	1	1	1	2	1
931	1	1	1	2	1	1	1	1	1	1	1	2	1
932	1	1	1	2	1	1	1	1	1	1	1	2	1
933	1	1	1	2	1	1	1	1	1	1	1	2	1
934	1	1	1	2	1	1	1	1	1	1	1	2	1
935	1	1	1	2	1	1	1	1	1	1	1	2	1
936	1	1	1	2	1	1	1	1	1	1	1	2	1
937	1	1	1	2	1	1	1	1	1	1	1	2	1
938	1	1	2	1	1	1	1	1	1	1	1	2	1
939	1	1	2	1	1	1	1	1	1	1	1	2	1
940	1	1	2	1	1	1	1	1	1	1	1	2	1
941	1	1	2	1	1	1	1	1	1	1	1	2	1
942	1	1	2	1	1	1	1	1	1	1	1	2	1
943	1	1	2	1	1	1	1	1	1	1	1	2	1
944	1	1	2	1	1	1	1	1	1	1	1	2	1
945	1	1	2	1	1	1	1	1	1	1	1	2	1
946	1	1	2	1	1	1	1	1	1	1	1	2	1
947	1	1	2	1	1	1	1	1	1	1	1	2	1
948	1	1	2	1	1	1	1	1	1	1	1	2	1
949	1	1	1	1	1	1	1	1	1	1	1	2	1
950	1	1	1	1	1	1	1	1	1	1	1	2	1
951	1	1	1	1	1	1	1	1	1	1	1	2	1
952	1	1	1	1	1	1	1	1	1	1	1	2	1
953	1	1	1	1	1	1	1	1	1	1	1	2	1
954	1	1	1	1	1	1	1	1	1	1	1	2	1
955	1	1	1	1	1	1	1	1	1	1	1	2	1
956	1	1	1	1	1	1	1	1	1	1	1	2	1
957	1	1	1	1	1	1	1	1	1	1	1	2	1
958	1	1	1	1	1	1	1	1	1	1	1	2	1
959	1	1	1	1	1	1	1	1	1	1	1	2	1
960	1	1	1	1	1	1	1	1	1	1	1	2	1
961	1	1	1	1	1	1	1	1	1	1	1	2	1
962	1	1	1	1	1	1	1	1	1	1	1	2	1
963	1	1	1	1	1	1	1	1	1	1	1	2	1
964	1	1	1	1	1	1	1	1	1	1	1	2	1
965	1	1	1	1	1	1	1	1	1	1	1	2	1
966	1	1	1	1	1	1	1	1	1	1	1	2	1
967	1	1	1	1	1	1	1	1	1	1	1	2	1
968	1	1	1	1	1	1	1	1	1	1	1	2	1
969	1	1	1	1	1	1	1	1	1	1	1	2	1
970	1	1	1	1	1	1	1	1	1	1	1	2	1
971	1	1	1	1	1	1	1	1	1	1	1	2	1
972	1	1	1	1	1	1	1	1	1	1	1	2	1
973	1	1	1	1	1	1	1	1	1	1	1	2	1
974	1	1	1	1	1	1	1	1	1	1	1	2	1
975	1	1	1	1	1	1	1	1	1	1	1	2	1
976	1	1	1	1	1	1	1	1	1	1	1	2	1
977	1	1	1	1	1	1	1	1	1	1	1	2	1
978	1	1	1	1	1	1	1	1	1	1	1	2	1
979	1	1	1	1	1	1	1	1	1	1	1	2	1
980	1	1	1	1	1	1	1	1	1	1	1	2	1
981	1	1	1	1	1	1	1	1	1	1	1	2	1
982	1	1	1	1	1	1	1	1	1	1	1	2	1
983	1	1	1	1	1	1	1	1	1	1	1	2	1
984	1	1	1	1	1	1	1	1	1	1	1	2	1
985	1	1	1	1	1	1	1	1	1	1	1	2	1
986	1	1	1	1	1	1	1	1	1	1	1	2	1
987	1	1	1	1	1	1	1	1	1	1	1	2	1
988	1	1	1	1	1	1	1	1	1	1	1	2	1
989	1	1	1	1	1	1	1	1	1	1	1	2	1
990	1	1	1	1	1	1	1	1	1	1	1	2	1
991	1	1	1	1	1	1	1	1	1	1	1	2	1
992	1	1	1	1	1	1	1	1	1	1	1	2	1
993	1	1	1	1	1	1	1	1	1	1	1	2	1
994	1	1	1	1	1	1	1	1	1	1	1	2	1
995	1	1	1	1	1	1	1	1	1	1	1	2	1
996	1	1	1	1	1	1	1	1	1	1	1	2	1
997	1	1	1	1	1	1	1	1	1	1	1	2	1
998	1	1	1	1	1	1	1	1	1	1	1	2	1
999	1	1	1	1	1	1	1	1	1	1	1	2	1
1000	1	1	1	1	1	1	1	1	1	1	1	2	1
1001	1	1	1	1	1	1	1	1	1	1	1	2	1
1002	1	1	1	1	1	1	1	1	1	1	1	2	1
1003	1	1	1	1	1	1	1	1	1	1	1	2	1
1004	1	1	1	1	1	1	1	1	1	1	1	2	1
1005	1	1	1	1	1	1	1	1	1	1	1	2	1
1006	1	1	1	1	1	1	1	1	1	1	1	2	1
1007	1	1	1	1	1	1	1	1	1	1	1	2	1
1008	1	1	1	1	1	1	1	1	1	1	1	2	1
1009	1	1	1	1	1	1	1	1	1	1	1	2	1
1010	1	1	1	1	1	1	1	1	1	1	1	2	1
1011	1	1	1	1	1	1	1	1	1	1	1	2	1
1012	1	1	1	1	1	1	1	1	1	1	1	2	1
1013	1	1	1	1	1	1	1	1	1	1	1	2	1
1014	1	1	1	1	1	1	1	1	1	1	1	2	1
1015	1	1	1	1	1	1	1	1	1	1	1	2	1
1016	1	1	1	1	1	1	1	1	1	1	1	2	1
1017	1	1	1	1	1	1	1	1	1	1	1	2	1
1018	1	1	1	1	1	1	1	1	1	1	1	2	1
1019	1	1	1	1	1	1	1	1	1	1	1	2	1
1020	1	1	1	1	1	1	1	1	1	1	1	2	1
1021	1	1	1	1	1	1	1	1	1	1	1	2	1
1022	1	1	1	1	1	1	1	1	1	1	1	2	1
1023	1	1	1	1	1	1	1	1	1	1	1	2	1
1024	1	1	1	1	1	1	1	1	1	1	1	2	1
1025	1	1	1	1	1	1	1	1	1	1	1	2	1
1026	1	1	1	1	1	1	1	1	1	1	1	2	1
1027	1	1	1	1	1	1	1	1	1	1	1	2	1
1028	1	1	1	1	1	1	1	1	1	1	1	2	1
1029	1	1	1	1	1	1	1	1	1	1	1	2	1
1030	1	1	1	1	1	1	1	1	1	1	1	2	1
1031	1	1	1	1	1	1	1	1	1	1	1	2	1
1032	1	1	1	1	1	1	1	1	1	1	1	2	1
1033	1	1	1	1	1	1	1	1	1	1	1	2	1
1034	1	1	1	1	1	1	1	1	1	1	1	2	1
1035	1	1	1	1	1	1	1	1	1	1	1	2	1
1036	1	1	1	1	1	1	1	1	1	1	1	2	1
1037	1	1	1	1	1	1	1	1	1	1	1	2	1
1038	1	1	1	1	1	1	1	1	1	1	1	2	1
1039	1	1	1	1	1	1	1	1	1	1	1	2	1
1040	1	1	1	1	1	1	1	1	1	1	1	2	1
1041	1	1	1	1	1	1	1	1	1	1	1	2	1
1042	1	1	1	1	1	1	1	1	1	1	1	2	1
1043	1	1	1	1	1	1	1	1	1	1	1	2	1
1044	1	1	1	1	1	1	1	1	1	1	1	2	1
1045	1	1	1	1	1	1	1	1	1	1	1	2	1
1046	1	1	1	1	1	1	1	1	1	1	1	2	1
1047	1	1	1	1	1	1	1	1	1	1	1	2	1
1048	1	1	1	1	1	1	1	1	1	1	1	2	1
1049	1	1	1	1	1	1	1	1	1	1	1	2	1
1050	1	1	1	1	1	1	1	1	1	1	1	2	1
1051	1	1	1	1	1	1	1	1	1	1	1	2	1
1052	1	1	1	1	1	1	1	1	1	1	1	2	1
1053	1	1	1	1	1	1	1	1	1	1	1	2	1
1054	1	1	1	1	1	1	1	1	1	1	1	2	1
1055	1	1	1	1	1	1	1	1	1	1	1	2	1
1056	1	1	1	1	1	1	1	1	1	1	1	2	1
1057	1	1	1	1	1	1	1	1	1	1	1	2	1
1058	1	1	1	1	1	1	1	1	1	1	1	2	1
1059	1	1	1	1	1	1	1	1	1	1	1	2	1
1060	1	1	1	1	1	1	1	1	1	1	1	2	1
1061	1	1	1	1	1	1	1	1	1	1	1	2	1
1062	1	1	1	1	1	1	1	1	1	1	1	2	1
1063	1	1	1	1	1	1	1	1	1	1	1	2	1
1064	1	1	1	1	1	1	1	1	1	1	1	2	1
1065	1	1	1	1	1	1	1	1	1	1	1	2	1
1066	1	1	1	1	1	1	1	1	1	1	1	2	1
1067	1	1	1	1	1	1	1	1	1	1	1	2	1
1068	1	1	1	1	1	1	1	1	1	1	1	2	1
1069	1	1	1	1	1	1	1	1	1	1	1	2	1
1070	1	1	1	1	1	1	1	1	1	1	1	2	1
1071	1	1	1	1	1	1	1	1	1	1	1	2	1
1072	1	1	1	1	1	1	1	1	1	1	1	2	1
1073	1	1	1	1	1	1	1	1	1	1	1	2	1
1074	1	1	1	1	1	1	1	1	1	1	1	2	1
1075	1	1	1	1	1	1	1	1	1	1	1	2	1
1076	1	1	1	1	1	1	1	1	1	1	1	2	1
1077	1	1	1	1	1	1	1	1	1	1	1	2	1
1078	1	1	1	1	1	1	1	1	1	1	1	2	1
1079	1	1	1	1	1	1	1	1	1	1	1	2	1
1080	1	1	1	1	1	1	1	1	1	1	1	2	1
1081	1	1	1	1	1	1	1	1	1	1	1	2	1
1082	1	1	1	1	1	1	1	1	1	1	1	2	1
1083	1	1	1	1	1	1	1	1	1	1	1	2	1
1084	1	1	1	1	1	1	1	1	1	1	1	2	1
1085	1	1	1	1	1	1	1	1	1	1	1	2	1
1086	1	1	1	1	1	1	1	1	1	1	1	2	1
1087	1	1	1	1	1	1	1	1	1	1	1	2	1
1088	1	1	1	1	1	1	1	1	1	1	1	2	1
1089	1	1	1	1	1	1	1	1	1	1	1	2	1
1090	1	1	1	1	1	1	1	1	1	1	1	2	1
1091	1	1	1	1	1	1	1	1	1	1	1	2	1
1092	1	1	1	1	1	1	1	1	1	1	1	2	1
1093	1	1	1	1	1	1	1	1	1	1	1	2	1
1094	1	1	1	1	1	1	1	1	1	1	1	2	1
1095	1	1	1	1	1	1	1	1	1	1	1	2	1
1096	1	1	1	1	1	1	1	1	1	1	1	2	1
1097	1	1	1	1	1	1	1	1	1	1	1	2	1
1098	1	1	1	1	1	1	1	1	1	1	1	2	1
1099	1	1	1	1	1	1	1	1	1	1	1	2	1
1100	1	1	1	1	1	1	1	1	1	1	1	2	1
1101	1	1	1	1	1	1	1	1	1	1	1	2	1
1102	1	1	1	1	1	1	1	1	1	1	1	2	1
1103	1	1	1	1	1	1	1	1	1	1	1	2	1
1104	1	1	1	1	1	1	1	1	1	1	1	2	1
1105	1	1	1	1	1	1	1	1	1	1	1	2	1
1106	1	1	1	1	1	1	1	1	1	1	1	2	1
1107	1	1	1	1	1	1	1	1	1	1	1	2	1
1108	1	1	1	1	1	1	1	1	1	1	1	2	1
1109	1	1	1	1	1	1	1	1	1	1	1	2	1
1110	1	1	1	1	1	1	1	1	1	1	1	2	1
1111	1	1	1	1	1	1	1	1	1	1	1	2	1
1112	1	1	1	1	1	1	1	1	1	1	1	2	1
1113	1	1	1	1	1	1	1	1	1	1	1	2	1
1114	1	1	1	1	1	1	1	1	1	1	1	2	1
1115	1	1	1	1	1	1	1	1	1	1	1	2	1
1116	1	1	1	1	1	1	1	1	1	1	1	2	1
1117	1	1	1	1	1	1	1	1	1	1	1	2	1
1118	1	1	1	1	1	1	1	1	1	1	1	2	1
1119	1	1	1	1	1	1	1	1	1	1	1	2	1
1120	1	1	1	1	1	1	1	1	1	1	1	2	1
1121	1	1	1	1	1	1	1	1	1	1	1	2	1
1122	1	1	1	1	1	1	1	1	1	1	1	2	1
1123	1	1	1	1	1	1	1	1	1	1	1	2	1
1124	1	1	1	1	1	1	1	1	1	1	1	2	1
1125	1	1	1	1	1	1	1	1	1	1	1	2	1
1126	1	1	1	1	1	1	1	1	1	1	1	2	1
1127	1	1	1	1	1	1	1	1	1	1	1	2	1
1128	1	1	1	1	1	1	1	1	1	1	1	2	1
1129	1	1	1	1	1	1	1	1	1	1	1	2	1
1130	1	1	1	1	1	1	1	1	1	1	1	2	1
1131	1	1	1	1	1	1	1	1	1	1	1	2	1
1132	1	1	1	1	1	1	1	1	1	1	1	2	1
1133	1	1	1	1	1	1	1	1	1	1	1	2	1
1134	1	1	1	1	1	1	1	1	1	1	1	2	1
1135	1	1	1	1	1	1	1	1	1	1	1	2	1
1136	1	1	1	1	1	1	1	1	1	1	1	2	1
1137	1	1	1	1	1	1	1	1	1	1	1	2	1
1138	1	1	1	1	1	1	1	1	1	1	1	2	1
1139	1	1	1	1	1	1	1	1	1	1	1	2	1
1140	1	1	1	1	1	1	1	1	1	1	1	2	1
1141	1	1	1	1	1	1	1	1	1	1	1	2	1
1142	1	1	1	1	1	1	1	1	1	1	1	2	1
1143	1	1	1	1	1	1	1	1	1	1	1	2	1
1144	1	1	1	1	1	1	1	1	1	1	1	2	1
1145	1	1	1	1	1	1	1	1	1	1	1	2	1
1146	1	1	1	1	1	1	1	1	1	1	1	2	1
1147	1	1	1	1	1	1	1	1	1	1	1	2	1
1148	1	1	1	1	1	1	1	1	1	1	1	2	1
1149	1	1	1	1	1	1	1	1	1	1	1	2	1
1150	1	1	1	1	1	1	1	1	1	1	1	2	1
1151	1	1	1	1	1	1	1	1	1	1	1	2	1
1152	1	1	1	1	1	1	1	1	1	1	1	2	1
1153	1	1	1	1	1	1	1	1	1	1	1	2	1
1154	1	1	1	1	1	1	1	1	1	1	1	2	1
1155	1	1	1	1	1	1	1	1	1	1	1	2	1
1156	1	1	1	1	1	1	1	1	1	1	1	2	1
1157	1	1	1	1	1	1	1	1	1	1	1	2	1
1158	1	1	1	1	1	1	1	1	1	1	1	2	1
1159	1	1	1	1	1	1	1	1	1	1	1	2	1
1160	1	1	1	1	1	1	1	1	1	1	1	2	1
1161	1	1	1	1	1	1	1	1	1	1	1	2	1
1162	1	1	1	1	1	1	1	1	1	1	1	2	1
1163	1	1	1	1	1	1	1	1	1	1	1	2	1
1164	1	1	1	1	1	1	1	1	1	1	1	2	1
1165	1	1	1	1	1	1	1	1	1	1	1	2	1
1166	1	1	1	1	1	1	1	1	1	1	1	2	1
1167	1	1	1	1	1	1	1	1	1	1	1	2	1
1168	1	1	1	1	1	1	1	1	1	1	1	2	1
1169	1	1	1	1	1	1	1	1	1	1	1	2	1
1170	1	1	1	1	1	1	1	1	1	1	1	2	1
1171	1	1	1	1	1	1	1	1	1	1	1	2	1
1172	1	1	1	1	1	1	1	1	1	1	1	2	1
1173	1	1	1	1	1	1	2	2	2	2	2	1	1
1174	1	1	1	1	1	1	1	1	2	2	2	1	1
1175	1	1	1	1	1	1	1	1	2	2	2	1	1
1176	1	1	1	1	1	1	1	2	1	2	2	1	1
1177	1	1	1	1	1	1	1	2	1	2	2	1	1
1178	1	1	1	2	1	1	1	1	1	2	2	1	1
1179	1	1	1	2	1	1	1	2	2	1	2	1	1
1180	1	1	1	1	1	1	1	2	2	1	2	1	1
1181	1	1	1	2	1	1	2	1	2	1	2	1	1
1182	1	1	1	1	1	1	1	1	2	1	2	1	1
1183	1	1	1	1	1	1	1	1	2	1	2	1	1
1184	1	1	1	1	1	1	1	1	2	1	2	1	1
1185	1	1	1	1	1	1	1	2	1	1	2	1	1
1186	1	1	1	1	1	1	2	1	1	1	2	1	1
1187	1	1	1	2	1	1	1	1	1	1	2	1	1
1188	1	1	1	2	1	1	1	1	1	1	2	1	1
1189	1	1	1	1	1	1	1	1	1	1	2	1	1
1190	1	1	1	1	1	1	1	1	1	1	2	1	1
1191	1	1	1	1	1	1	1	1	1	1	2	1	1
1192	1	1	1	1	1	1	1	1	1	1	2	1	1
1193	1	1	1	1	1	1	1	1	1	1	2	1	1
1194	1	1	1	1	1	1	1	1	1	1	2	1	1
1195	1	1	1	1	1	1	1	1	1	1	2	1	1
1196	1	1	1	1	1	1	1	1	1	1	2	1	1
1197	1	1	1	1	1	1	1	1	1	1	2	1	1
1198	1	1	1	1	1	1	1	1	1	1	2	1	1
1199	1	1	1	1	1	1	1	1	1	1	2	1	1
1200	1	1	1	1	1	1	1	1	1	1	2	1	1
1201	1	1	1	1	1	1	1	1	1	1	2	1	1
1202	1	1	1	1	1	1	1	1	1	1	2	1	1
1203	1	1	1	1	1	1	1	1	1	1	2	1	1
1204	1	1	1	1	1	1	1	1	1	1	2	1	1
1205	1	1	1	1	1	1	1	1	1	1	2	1	1
1206	1	1	2	2	1	1	2	2	2	2	1	1	1
1207	1	1	1	2	1	1	2	2	2	2	1	1	1
1208	1	1	1	2	1	1	2	2	2	2	1	1	1
1209	1	1	2	1	1	1	2	2	2	2	1	1	1
1210	1	1	2	1	1	1	2	2	2	2	1	1	1
1211	1	1	2	1	1	1	2	2	2	2	1	1	1
1212	1	1	2	1	1	1	2	2	2	2	1	1	1
1213	1	1	1	1	1	1	2	2	2	2	1	1	1
1214	1	1	1	1	1	1	2	2	2	2	1	1	1
1215	1	1	1	1	1	1	2	2	2	2	1	1	1
1216	1	1	1	1	1	1	2	2	2	2	1	1	1
1217	1	1	1	1	1	1	2	2	2	2	1	1	1
1218	1	1	1	1	1	1	2	2	2	2	1	1	1
1219	1	1	1	1	1	1	2	2	2	2	1	1	1
1220	1	1	1	1	1	1	2	2	2	2	1	1	1
1221	1	1	1	1	1	1	2	2	2	2	1	1	1
1222	1	1	1	1	1	1	2	2	2	2	1	1	1
1223	1	1	1	1	1	1	2	2	2	2	1	1	1
1224	1	1	1	1	1	1	2	2	2	2	1	1	1
1225	1	1	1	1	1	1	2	2	2	2	1	1	1
1226	1	1	1	1	1	1	2	2	2	2	1	1	1
1227	1	1	1	1	1	1	2	2	2	2	1	1	1
1228	1	1	1	1	1	1	2	2	2	2	1	1	1
1229	1	1	1	1	1	1	2	2	2	2	1	1	1
1230	1	1	1	1	1	1	2	2	2	2	1	1	1
1231	1	1	1	2	1	1	1	2	2	2	1	1	1
1232	1	1	1	2	1	1	1	2	2	2	1	1	1
1233	1	1	1	2	1	1	1	2	2	2	1	1	1
1234	1	1	1	2	1	1	1	2	2	2	1	1	1
1235	1	1	1	2	1	1	1	2	2	2	1	1	1
1236	1	1	1	2	1	1	1	2	2	2	1	1	1
1237	1	1	1	2	1	1	1	2	2	2	1	1	1
1238	1	1	1	2	1	1	1	2	2	2	1	1	1
1239	1	1	1	2	1	1	1	2	2	2	1	1	1
1240	1	1	1	2	1	1	1	2	2	2	1	1	1
1241	1	1	1	2	1	1	1	2	2	2	1	1	1
1242	1	1	1	2	1	1	1	2	2	2	1	1	1
1243	1	1	1	2	1	1	1	2	2	2	1	1	1
1244	1	1	1	2	1	1	1	2	2	2	1	1	1
1245	1	1	1	2	1	1	1	2	2	2	1	1	1
1246	1	1	1	2	1	1	1	2	2	2	1	1	1
1247	1	1	2	1	1	1	1	2	2	2	1	1	1
1248	1	1	2	1	1	1	1	2	2	2	1	1	1
1249	1	1	2	1	1	1	1	2	2	2	1	1	1
1250	1	1	2	1	1	1	1	2	2	2	1	1	1
1251	1	1	2	1	1	1	1	2	2	2	1	1	1
1252	1	1	2	1	1	1	1	2	2	2	1	1	1
1253	1	1	2	1	1	1	1	2	2	2	1	1	1
1254	1	1	2	1	1	1	1	2	2	2	1	1	1
1255	1	1	2	1	1	1	1	2	2	2	1	1	1
1256	1	1	2	1	1	1	1	2	2	2	1	1	1
1257	1	1	1	1	1	1	1	2	2	2	1	1	1
1258	1	1	1	1	1	1	1	2	2	2	1	1	1
1259	1	1	1	1	1	1	1	2	2	2	1	1	1
1260	1	1	1	1	1	1	1	2	2	2	1	1	1
1261	1	1	1	1	1	1	1	2	2	2	1	1	1
1262	1	1	1	1	1	1	1	2	2	2	1	1	1
1263	1	1	1	1	1	1	1	2	2	2	1	1	1
1264	1	1	1	1	1	1	1	2	2	2	1	1	1
1265	1	1	1	1	1	1	1	2	2	2	1	1	1
1266	1	1	1	1	1	1	1	2	2	2	1	1	1
1267	1	1	1	1	1	1	1	2	2	2	1	1	1
1268	1	1	1	1	1	1	1	2	2	2	1	1	1
1269	1	1	1	1	1	1	1	2	2	2	1	1	1
1270	1	1	1	1	1	1	1	2	2	2	1	1	1
1271	1	1	1	1	1	1	1	2	2	2	1	1	1
1272	1	1	1	1	1	1	1	2	2	2	1	1	1
1273	1	1	1	1	1	1	1	2	2	2	1	1	1
1274	1	1	1	1	1	1	1	2	2	2	1	1	1
1275	1	1	1	1	1	1	1	2	2	2	1	1	1
1276	1	1	1	1	1	1	1	2	2	2	1	1	1
1277	1	1	1	1	1	1	1	2	2	2	1	1	1
1278	1	1	1	1	1	1	1	2	2	2	1	1	1
1279	1	1	1	1	1	1	1	2	2	2	1	1	1
1280	1	1	1	1	1	1	1	2	2	2	1	1	1
1281	1	1	1	1	1	1	1	2	2	2	1	1	1
1282	1	1	1	1	1	1	1	2	2	2	1	1	1
1283	1	1	1	1	1	1	1	2	2	2	1	1	1
1284	1	1	1	1	1	1	1	2	2	2	1	1	1
1285	1	1	1	1	1	1	1	2	2	2	1	1	1
1286	1	1	1	1	1	1	1	2	2	2	1	1	1
1287	1	1	1	1	1	1	1	2	2	2	1	1	1
1288	1	1	1	1	1	1	1	2	2	2	1	1	1
1289	1	1	1	1	1	1	1	2	2	2	1	1	1
1290	1	1	1	1	1	1	1	2	2	2	1	1	1
1291	1	1	1	1	1	1	1	2	2	2	1	1	1
1292	1	1	1	1	1	1	1	2	2	2	1	1	1
1293	1	1	1	1	1	1	1	2	2	2	1	1	1
1294	1	1	1	1	1	1	1	2	2	2	1	1	1
1295	1	1	1	1	1	1	1	2	2	2	1	1	1
1296	1	1	1	1	1	1	1	2	2	2	1	1	1
1297	1	1	1	1	1	1	1	2	2	2	1	1	1
1298	1	1	1	1	1	1	1	2	2	2	1	1	1
1299	1	1	1	1	1	1	1	2	2	2	1	1	1
1300	1	1	1	1	1	1	1	2	2	2	1	1	1
1301	1	1	1	1	1	1	1	2	2	2	1	1	1
1302	1	1	1	1	1	1	1	2	2	2	1	1	1
1303	1	1	1	1	1	1	1	2	2	2	1	1	1
1304	1	1	1	1	1	1	1	2	2	2	1	1	1
1305	1	1	1	1	1	1	1	2	2	2	1	1	1
1306	1	1	1	1	1	1	1	2	2	2	1	1	1
1307	1	1	1	1	1	1	1	2	2	2	1	1	1
1308	1	1	1	1	1	1	1	2	2	2	1	1	1
1309	1	1	1	1	1	1	1	2	2	2	1	1	1
1310	1	1	1	1	1	1	1	2	2	2	1	1	1
1311	1	1	1	1	1	1	1	2	2	2	1	1	1
1312	1	1	1	1	1	1	1	2	2	2	1	1	1
1313	1	1	1	1	1	1	1	2	2	2	1	1	1
1314	1	1	1	1	1	1	1	2	2	2	1	1	1
1315	1	1	1	1	1	1	1	2	2	2	1	1	1
1316	1	1	1	1	1	1	1	2	2	2	1	1	1
1317	1	1	1	1	1	1	1	2	2	2	1	1	1
1318	1	1	1	1	1	1	1	2	2	2	1	1	1
1319	1	1	1	1	1	1	1	2	2	2	1	1	1
1320	1	1	1	1	1	1	1	2	2	2	1	1	1
1321	1	1	1	1	1	1	1	2	2	2	1	1	1
1322	1	1	1	1	1	1	1	2	2	2	1	1	1
1323	1	1	1	1	1	1	1	2	2	2	1	1	1
1324	1	1	1	1	1	1	1	2	2	2	1	1	1
1325	1	1	1	1	1	1	1	2	2	2	1	1	1
1326	1	1	1	1	1	1	1	2	2	2	1	1	1
1327	1	1	1	1	1	1	1	2	2	2	1	1	1
1328	1	1	1	1	1	1	1	2	2	2	1	1	1
1329	1	1	1	1	1	1	1	2	2	2	1	1	1
1330	1	1	1	1	1	1	1	2	2	2	1	1	1
1331	1	1	1	1	1	1	1	2	2	2	1	1	1
1332	1	1	1	1	1	1	1	2	2	2	1	1	1
1333	1	1	1	1	1	1	1	2	2	2	1	1	1
1334	1	1	1	1	1	1	1	2	2	2	1	1	1
1335	1	1	1	1	1	1	1	2	2	2	1	1	1
1336	1	1	1	1	1	1	1	2	2	2	1	1	1
1337	1	1	1	1	1	1	1	2	2	2	1	1	1
1338	1	1	1	1	1	1	1	2	2	2	1	1	1
1339	1	1	1	1	1	1	1	2	2	2	1	1	1
1340	1	1	1	1	1	1	1	2	2	2	1	1	1
1341	1	1	1	1	1	1	1	2	2	2	1	1	1
1342	1	1	1	1	1	1	1	2	2	2	1	1	1
1343	1	1	1	1	1	1	1	2	2	2	1	1	1
1344	1	1	1	1	1	1	1	2	2	2	1	1	1
1345	1	1	1	1	1	1	1	2	2	2	1	1	1
1346	1	1	1	1	1	1	1	2	2	2	1	1	1
1347	1	1	1	1	1	1	1	2	2	2	1	1	1
1348	1	1	1	1	1	1	1	2	2	2	1	1	1
1349	1	1	1	1	1	1	1	2	2	2	1	1	1
1350	1	1	1	1	1	1	1	2	2	2	1	1	1
1351	1	1	1	1	1	1	1	2	2	2	1	1	1
1352	1	1	1	1	1	1	1	2	2	2	1	1	1
1353	1	1	1	1	1	1	1	2	2	2	1	1	1
1354	1	1	1	1	1	1	1	2	2	2	1	1	1
1355	1	1	1	1	1	1	1	2	2	2	1	1	1
1356	1	1	2	2	1	1	2	1	2	2	1	1	1
1357	1	1	2	2	1	1	2	1	2	2	1	1	1
1358	1	1	2	2	1	1	2	1	2	2	1	1	1
1359	1	1	1	2	1	1	2	1	2	2	1	1	1
1360	1	1	1	2	1	1	2	1	2	2	1	1	1
1361	1	1	1	2	1	1	2	1	2	2	1	1	1
1362	1	1	1	2	1	1	2	1	2	2	1	1	1
1363	1	1	1	2	1	1	2	1	2	2	1	1	1
1364	1	1	1	2	1	1	2	1	2	2	1	1	1
1365	1	1	1	2	1	1	2	1	2	2	1	1	1
1366	1	1	2	1	1	1	2	1	2	2	1	1	1
1367	1	1	2	1	1	1	2	1	2	2	1	1	1
1368	1	1	1	1	1	1	2	1	2	2	1	1	1
1369	1	1	1	1	1	1	2	1	2	2	1	1	1
1370	1	1	1	1	1	1	2	1	2	2	1	1	1
1371	1	1	1	1	1	1	2	1	2	2	1	1	1
1372	1	1	1	1	1	1	2	1	2	2	1	1	1
1373	1	1	1	1	1	1	2	1	2	2	1	1	1
1374	1	1	1	1	1	1	2	1	2	2	1	1	1
1375	1	1	1	1	1	1	2	1	2	2	1	1	1
1376	1	1	1	1	1	1	2	1	2	2	1	1	1
1377	1	1	1	1	1	1	2	1	2	2	1	1	1
1378	1	1	1	1	1	1	2	1	2	2	1	1	1
1379	1	1	1	1	1	1	2	1	2	2	1	1	1
1380	1	1	1	1	1	1	2	1	2	2	1	1	1
1381	1	1	1	1	1	1	2	1	2	2	1	1	1
1382	1	1	1	1	1	1	2	1	2	2	1	1	1
1383	1	1	1	1	1	1	2	1	2	2	1	1	1
1384	1	1	1	1	1	1	2	1	2	2	1	1	1
1385	1	1	1	1	1	1	2	1	2	2	1	1	1
1386	1	1	1	1	1	1	2	1	2	2	1	1	1
1387	1	1	1	1	1	1	2	1	2	2	1	1	1
1388	1	1	1	1	1	1	2	1	2	2	1	1	1
1389	1	1	1	1	1	1	2	1	2	2	1	1	1
1390	1	1	1	1	1	1	2	1	2	2	1	1	1
1391	1	1	1	1	1	1	2	1	2	2	1	1	1
1392	1	1	1	1	1	1	2	1	2	2	1	1	1
1393	1	1	1	1	1	1	2	1	2	2	1	1	1
1394	1	1	1	1	1	1	2	1	2	2	1	1	1
1395	1	1	1	1	1	1	2	1	2	2	1	1	1
1396	1	1	1	1	1	1	2	1	2	2	1	1	1
1397	1	1	1	1	1	1	2	1	2	2	1	1	1
1398	1	1	1	1	1	1	2	1	2	2	1	1	1
1399	1	1	1	1	1	1	2	1	2	2	1	1	1
1400	1	1	1	1	1	2	1	1	2	2	1	1	1
1401	1	1	1	1	2	1	1	1	2	2	1	1	1
1402	1	1	1	1	2	1	1	1	2	2	1	1	1
1403	1	1	1	1	2	1	1	1	2	2	1	1	1
1404	1	1	1	1	2	1	1	1	2	2	1	1	1
1405	1	1	1	1	2	1	1	1	2	2	1	1	1
1406	1	1	2	2	1	1	1	1	2	2	1	1	1
1407	1	1	2	2	1	1	1	1	2	2	1	1	1
1408	1	1	1	2	1	1	1	1	2	2	1	1	1
1409	1	1	1	2	1	1	1	1	2	2	1	1	1
1410	1	1	1	2	1	1	1	1	2	2	1	1	1
1411	1	1	1	2	1	1	1	1	2	2	1	1	1
1412	1	1	1	2	1	1	1	1	2	2	1	1	1
1413	1	1	1	2	1	1	1	1	2	2	1	1	1
1414	1	1	1	2	1	1	1	1	2	2	1	1	1
1415	1	1	1	2	1	1	1	1	2	2	1	1	1
1416	1	1	1	2	1	1	1	1	2	2	1	1	1
1417	1	1	1	2	1	1	1	1	2	2	1	1	1
1418	1	1	1	2	1	1	1	1	2	2	1	1	1
1419	1	1	1	2	1	1	1	1	2	2	1	1	1
1420	1	1	1	2	1	1	1	1	2	2	1	1	1
1421	1	1	1	2	1	1	1	1	2	2	1	1	1
1422	1	1	1	2	1	1	1	1	2	2	1	1	1
1423	1	1	1	2	1	1	1	1	2	2	1	1	1
1424	1	1	1	2	1	1	1	1	2	2	1	1	1
1425	1	1	1	2	1	1	1	1	2	2	1	1	1
1426	1	1	1	2	1	1	1	1	2	2	1	1	1
1427	1	1	1	2	1	1	1	1	2	2	1	1	1
1428	1	1	1	2	1	1	1	1	2	2	1	1	1
1429	1	1	1	2	1	1	1	1	2	2	1	1	1
1430	1	1	1	2	1	1	1	1	2	2	1	1	1
1431	1	1	1	2	1	1	1	1	2	2	1	1	1
1432	1	1	1	2	1	1	1	1	2	2	1	1	1
1433	1	1	1	2	1	1	1	1	2	2	1	1	1
1434	1	1	1	2	1	1	1	1	2	2	1	1	1
1435	1	1	1	2	1	1	1	1	2	2	1	1	1
1436	1	1	1	2	1	1	1	1	2	2	1	1	1
1437	1	1	1	2	1	1	1	1	2	2	1	1	1
1438	1	1	1	2	1	1	1	1	2	2	1	1	1
1439	1	1	1	2	1	1	1	1	2	2	1	1	1
1440	1	1	1	2	1	1	1	1	2	2	1	1	1
1441	1	1	1	2	1	1	1	1	2	2	1	1	1
1442	1	1	1	2	1	1	1	1	2	2	1	1	1
1443	1	1	1	2	1	1	1	1	2	2	1	1	1
1444	1	1	1	2	1	1	1	1	2	2	1	1	1
1445	1	1	1	2	1	1	1	1	2	2	1	1	1
1446	1	1	1	2	1	1	1	1	2	2	1	1	1
1447	1	1	1	2	1	1	1	1	2	2	1	1	1
1448	1	1	1	2	1	1	1	1	2	2	1	1	1
1449	1	1	1	2	1	1	1	1	2	2	1	1	1
1450	1	1	1	2	1	1	1	1	2	2	1	1	1
1451	1	1	1	2	1	1	1	1	2	2	1	1	1
1452	1	1	1	2	1	1	1	1	2	2	1	1	1
1453	1	1	1	2	1	1	1	1	2	2	1	1	1
1454	1	1	2	1	1	1	1	1	2	2	1	1	1
1455	1	1	2	1	1	1	1	1	2	2	1	1	1
1456	1	1	2	1	1	1	1	1	2	2	1	1	1
1457	1	1	2	1	1	1	1	1	2	2	1	1	1
1458	1	1	2	1	1	1	1	1	2	2	1	1	1
1459	1	1	2	1	1	1	1	1	2	2	1	1	1
1460	1	1	2	1	1	1	1	1	2	2	1	1	1
1461	1	1	2	1	1	1	1	1	2	2	1	1	1
1462	1	1	2	1	1	1	1	1	2	2	1	1	1
1463	1	1	2	1	1	1	1	1	2	2	1	1	1
1464	1	1	2	1	1	1	1	1	2	2	1	1	1
1465	1	1	2	1	1	1	1	1	2	2	1	1	1
1466	1	1	2	1	1	1	1	1	2	2	1	1	1
1467	1	1	2	1	1	1	1	1	2	2	1	1	1
1468	1	1	2	1	1	1	1	1	2	2	1	1	1
1469	1	1	2	1	1	1	1	1	2	2	1	1	1
1470	1	1	2	1	1	1	1	1	2	2	1	1	1
1471	1	1	2	1	1	1	1	1	2	2	1	1	1
1472	1	1	1	1	1	1	1	1	2	2	1	1	1
1473	1	1	1	1	1	1	1	1	2	2	1	1	1
1474	1	1	1	1	1	1	1	1	2	2	1	1	1
1475	1	1	1	1	1	1	1	1	2	2	1	1	1
1476	1	1	1	1	1	1	1	1	2	2	1	1	1
1477	1	1	1	1	1	1	1	1	2	2	1	1	1
1478	1	1	1	1	1	1	1	1	2	2	1	1	1
1479	1	1	1	1	1	1	1	1	2	2	1	1	1
1480	1	1	1	1	1	1	1	1	2	2	1	1	1
1481	1	1	1	1	1	1	1	1	2	2	1	1	1
1482	1	1	1	1	1	1	1	1	2	2	1	1	1
1483	1	1	1	1	1	1	1	1	2	2	1	1	1
1484	1	1	1	1	1	1	1	1	2	2	1	1	1
1485	1	1	1	1	1	1	1	1	2	2	1	1	1
1486	1	1	1	1	1	1	1	1	2	2	1	1	1
1487	1	1	1	1	1	1	1	1	2	2	1	1	1
1488	1	1	1	1	1	1	1	1	2	2	1	1	1
1489	1	1	1	1	1	1	1	1	2	2	1	1	1
1490	1	1	1	1	1	1	1	1	2	2	1	1	1
1491	1	1	1	1	1	1	1	1	2	2	1	1	1
1492	1	1	1	1	1	1	1	1	2	2	1	1	1
1493	1	1	1	1	1	1	1	1	2	2	1	1	1
1494	1	1	1	1	1	1	1	1	2	2	1	1	1
1495	1	1	1	1	1	1	1	1	2	2	1	1	1
1496	1	1	1	1	1	1	1	1	2	2	1	1	1
1497	1	1	1	1	1	1	1	1	2	2	1	1	1
1498	1	1	1	1	1	1	1	1	2	2	1	1	1
1499	1	1	1	1	1	1	1	1	2	2	1	1	1
1500	1	1	1	1	1	1	1	1	2	2	1	1	1
1501	1	1	1	1	1	1	1	1	2	2	1	1	1
1502	1	1	1	1	1	1	1	1	2	2	1	1	1
1503	1	1	1	1	1	1	1	1	2	2	1	1	1
1504	1	1	1	1	1	1	1	1	2	2	1	1	1
1505	1	1	1	1	1	1	1	1	2	2	1	1	1
1506	1	1	1	1	1	1	1	1	2	2	1	1	1
1507	1	1	1	1	1	1	1	1	2	2	1	1	1
1508	1	1	1	1	1	1	1	1	2	2	1	1	1
1509	1	1	1	1	1	1	1	1	2	2	1	1	1
1510	1	1	1	1	1	1	1	1	2	2	1	1	1
1511	1	1	1	1	1	1	1	1	2	2	1	1	1
1512	1	1	1	1	1	1	1	1	2	2	1	1	1
1513	1	1	1	1	1	1	1	1	2	2	1	1	1
1514	1	1	1	1	1	1	1	1	2	2	1	1	1
1515	1	1	1	1	1	1	1	1	2	2	1	1	1
1516	1	1	1	1	1	1	1	1	2	2	1	1	1
1517	1	1	1	1	1	1	1	1	2	2	1	1	1
1518	1	1	1	1	1	1	1	1	2	2	1	1	1
1519	1	1	1	1	1	1	1	1	2	2	1	1	1
1520	1	1	1	1	1	1	1	1	2	2	1	1	1
1521	1	1	1	1	1	1	1	1	2	2	1	1	1
1522	1	1	1	1	1	1	1	1	2	2	1	1	1
1523	1	1	1	1	1	1	1	1	2	2	1	1	1
1524	1	1	1	1	1	1	1	1	2	2	1	1	1
1525	1	1	1	1	1	1	1	1	2	2	1	1	1
1526	1	1	1	1	1	1	1	1	2	2	1	1	1
1527	1	1	1	1	1	1	1	1	2	2	1	1	1
1528	1	1	1	1	1	1	1	1	2	2	1	1	1
1529	1	1	1	1	1	1	1	1	2	2	1	1	1
1530	1	1	1	1	1	1	1	1	2	2	1	1	1
1531	1	1	1	1	1	1	1	1	2	2	1	1	1
1532	1	1	1	1	1	1	1	1	2	2	1	1	1
1533	1	1	1	1	1	1	1	1	2	2	1	1	1
1534	1	1	1	1	1	1	1	1	2	2	1	1	1
1535	1	1	1	1	1	1	1	1	2	2	1	1	1
1536	1	1	1	1	1	1	1	1	2	2	1	1	1
1537	1	1	1	1	1	1	1	1	2	2	1	1	1
1538	1	1	1	1	1	1	1	1	2	2	1	1	1
1539	1	1	1	1	1	1	1	1	2	2	1	1	1
1540	1	1	1	1	1	1	1	1	2	2	1	1	1
1541	1	1	1	1	1	1	1	1	2	2	1	1	1
1542	1	1	1	1	1	1	1	1	2	2	1	1	1
1543	1	1	1	1	1	1	1	1	2	2	1	1	1
1544	1	1	1	1	1	1	1	1	2	2	1	1	1
1545	1	1	1	1	1	1	1	1	2	2	1	1	1
1546	1	1	1	1	1	1	1	1	2	2	1	1	1
1547	1	1	1	1	1	1	1	1	2	2	1	1	1
1548	1	1	1	1	1	1	1	1	2	2	1	1	1
1549	1	1	1	1	1	1	1	1	2	2	1	1	1
1550	1	1	1	1	1	1	1	1	2	2	1	1	1
1551	1	1	1	1	1	1	1	1	2	2	1	1	1
1552	1	1	1	1	1	1	1	1	2	2	1	1	1
1553	1	1	1	1	1	1	1	1	2	2	1	1	1
1554	1	1	1	1	1	1	1	1	2	2	1	1	1
1555	1	1	1	1	1	1	1	1	2	2	1	1	1
1556	1	1	1	1	1	1	1	1	2	2	1	1	1
1557	1	1	1	1	1	1	1	1	2	2	1	1	1
1558	1	1	1	1	1	1	1	1	2	2	1	1	1
1559	1	1	1	1	1	1	1	1	2	2	1	1	1
1560	1	1	1	1	1	1	1	1	2	2	1	1	1
1561	1	1	1	1	1	1	1	1	2	2	1	1	1
1562	1	1	1	1	1	1	1	1	2	2	1	1	1
1563	1	1	1	1	1	1	1	1	2	2	1	1	1
1564	1	1	1	1	1	1	1	1	2	2	1	1	1
1565	1	1	1	1	1	1	1	1	2	2	1	1	1
1566	1	1	1	1	1	1	1	1	2	2	1	1	1
1567	1	1	1	1	1	1	1	1	2	2	1	1	1
1568	1	1	1	1	1	1	1	1	2	2	1	1	1
1569	1	1	1	1	1	1	1	1	2	2	1	1	1
1570	1	1	1	1	1	1	1	1	2	2	1	1	1
1571	1	1	1	1	1	1	1	1	2	2	1	1	1
1572	1	1	1	1	1	1	1	1	2	2	1	1	1
1573	1	1	1	1	1	1	1	1	2	2	1	1	1
1574	1	1	1	1	1	1	1	1	2	2	1	1	1
1575	1	1	1	1	1	1	1	1	2	2	1	1	1
1576	1	1	1	1	1	1	1	1	2	2	1	1	1
1577	1	1	1	1	1	1	1	1	2	2	1	1	1
1578	1	1	1	1	1	1	1	1	2	2	1	1	1
1579	1	1	1	1	1	1	1	1	2	2	1	1	1
1580	1	1	1	1	1	1	1	1	2	2	1	1	1
1581	1	1	1	1	1	1	1	1	2	2	1	1	1
1582	1	1	1	1	1	1	1	1	2	2	1	1	1
1583	1	1	1	1	1	1	1	1	2	2	1	1	1
1584	1	1	1	1	1	1	1	1	2	2	1	1	1
1585	1	1	1	1	1	1	1	1	2	2	1	1	1
1586	1	1	1	1	1	1	1	1	2	2	1	1	1
1587	1	1	1	1	1	1	1	1	2	2	1	1	1
1588	1	1	1	1	1	1	1	1	2	2	1	1	1
1589	1	1	1	1	1	1	1	1	2	2	1	1	1
1590	1	1	1	1	1	1	1	1	2	2	1	1	1
1591	1	1	1	1	1	1	1	1	2	2	1	1	1
1592	1	1	1	1	1	1	1	1	2	2	1	1	1
1593	1	1	1	1	1	1	1	1	2	2	1	1	1
1594	1	1	1	1	1	1	1	1	2	2	1	1	1
1595	1	1	1	1	1	1	1	1	2	2	1	1	1
1596	1	1	1	1	1	1	1	1	2	2	1	1	1
1597	1	1	1	1	1	1	1	1	2	2	1	1	1
1598	1	1	1	1	1	1	1	1	2	2	1	1	1
1599	1	1	1	1	1	1	1	1	2	2	1	1	1
1600	1	1	1	1	1	1	1	1	2	2	1	1	1
1601	1	1	1	1	1	1	1	1	2	2	1	1	1
1602	1	1	1	1	1	1	1	1	2	2	1	1	1
1603	1	1	1	1	1	1	1	1	2	2	1	1	1
1604	1	1	1	1	1	1	1	1	2	2	1	1	1
1605	1	1	1	1	1	1	1	1	2	2	1	1	1
1606	1	1	1	1	1	1	1	1	2	2	1	1	1
1607	1	1	1	1	1	1	1	1	2	2	1	1	1
1608	1	1	1	1	1	1	1	1	2	2	1	1	1
1609	1	1	1	1	1	1	1	1	2	2	1	1	1
1610	1	1	1	1	1	1	1	1	2	2	1	1	1
1611	1	1	1	1	1	1	1	1	2	2	1	1	1
1612	1	1	1	1	1	1	1	1	2	2	1	1	1
1613	1	1	1	1	1	1	1	1	2	2	1	1	1
1614	1	1	1	1	1	1	1	1	2	2	1	1	1
1615	1	1	1	1	1	1	1	1	2	2	1	1	1
1616	1	1	1	1	1	1	1	1	2	2	1	1	1
1617	1	1	1	1	1	1	1	1	2	2	1	1	1
1618	1	1	1	1	1	1	1	1	2	2	1	1	1
1619	1	1	1	1	1	1	1	1	2	2	1	1	1
1620	1	1	1	1	1	1	1	1	2	2	1	1	1
1621	1	1	1	1	1	1	1	1	2	2	1	1	1
1622	1	1	1	1	1	1	1	1	2	2	1	1	1
1623	1	1	1	1	1	1	1	1	2	2	1	1	1
1624	1	1	1	1	1	1	1	1	2	2	1	1	1
1625	1	1	1	1	1	1	1	1	2	2	1	1	1
1626	1	1	1	1	1	1	1	1	2	2	1	1	1
1627	1	1	1	1	1	1	1	1	2	2	1	1	1
1628	1	1	1	1	1	1	1	1	2	2	1	1	1
1629	1	1	1	1	1	1	1	1	2	2	1	1	1
1630	1	1	1	1	1	1	1	1	2	2	1	1	1
1631	1	1	1	1	1	1	1	1	2	2	1	1	1
1632	1	1	1	1	1	1	1	1	2	2	1	1	1
1633	1	1	1	1	1	1	1	1	2	2	1	1	1
1634	1	1	1	1	1	1	1	1	2	2	1	1	1
1635	1	1	1	1	1	1	1	1	2	2	1	1	1
1636	1	1	1	1	1	1	1	1	2	2	1	1	1
1637	1	1	1	1	1	1	1	1	2	2	1	1	1
1638	1	1	1	1	1	1	1	1	2	2	1	1	1
1639	1	1	1	1	1	1	1	1	2	2	1	1	1
1640	1	1	1	1	1	1	1	1	2	2	1	1	1
1641	1	1	1	1	1	1	1	1	2	2	1	1	1
1642	1	1	1	1	1	1	1	1	2	2	1	1	1
1643	1	1	1	1	1	1	1	1	2	2	1	1	1
1644	1	1	1	1	1	1	1	1	2	2	1	1	1
1645	1	1	1	1	1	1	1	1	2	2	1	1	1
1646	1	1	1	1	1	1	1	1	2	2	1	1	1
1647	1	1	1	1	1	1	1	1	2	2	1	1	1
1648	1	1	1	1	1	1	1	1	2	2	1	1	1
1649	1	1	1	1	1	1	1	1	2	2	1	1	1
1650	1	1	1	1	1	1	1	1	2	2	1	1	1
1651	1	1	1	1	1	1	1	1	2	2	1	1	1
1652	1	1	1	1	1	1	1	1	2	2	1	1	1
1653	1	1	1	1	1	1	1	1	2	2	1	1	1
1654	1	1	1	1	1	1	1	1	2	2	1	1	1
1655	1	1	1	1	1	1	1	1	2	2	1	1	1
1656	1	1	1	1	1	1	1	1	2	2	1	1	1
1657	1	1	1	1	1	1	1	1	2	2	1	1	1
1658	1	1	1	1	1	1	1	1	2	2	1	1	1
1659	1	1	1	1	1	1	1	1	2	2	1	1	1
1660	1	1	1	1	1	1	1	1	2	2	1	1	1
1661	1	1	1	1	1	1	1	1	2	2	1	1	1
1662	1	1	1	1	1	1	1	1	2	2	1	1	1
1663	1	1	1	1	1	1	1	1	2	2	1	1	1
1664	1	1	1	1	1	1	1	1	2	2	1	1	1
1665	1	1	1	1	1	1	1	1	2	2	1	1	1
1666	1	1	1	1	1	1	1	1	2	2	1	1	1
1667	1	1	1	1	1	1	1	1	2	2	1	1	1
1668	1	1	1	1	1	1	1	1	2	2	1	1	1
1669	1	1	1	1	1	1	1	1	2	2	1	1	1
1670	1	1	1	1	1	1	1	1	2	2	1	1	1
1671	1	1	1	1	1	1	1	1	2	2	1	1	1
1672	1	1	1	1	1	1	1	1	2	2	1	1	1
1673	1	1	1	1	1	1	1	1	2	2	1	1	1
1674	1	1	1	1	1	1	1	1	2	2	1	1	1
1675	1	1	1	1	1	1	1	1	2	2	1	1	1
1676	1	1	1	1	1	1	1	1	2	2	1	1	1
1677	1	1	1	1	1	1	1	1	2	2	1	1	1
1678	1	1	1	1	1	1	1	1	2	2	1	1	1
1679	1	1	1	1	1	1	1	1	2	2	1	1	1
1680	1	1	1	1	1	1	1	1	2	2	1	1	1
1681	1	1	1	1	1	1	1	1	2	2	1	1	1
1682	1	1	1	1	1	1	1	1	2	2	1	1	1
1683	1	1	1	1	1	1	1	1	2	2	1	1	1
1684	1	1	1	1	1	1	1	1	2	2	1	1	1
1685	1	1	1	1	1	1	1	1	2	2	1	1	1
1686	1	1	1	1	1	1	1	1	2	2	1	1	1
1687	1	1	1	1	1	1	1	1	2	2	1	1	1
1688	1	1	1	1	1	1	1	1	2	2	1	1	1
1689	1	1	1	1	1	1	1	1	2	2	1	1	1
1690	1	1	1	1	1	1	1	1	2	2	1	1	1
1691	1	1	1	1	1	1	1	1	2	2	1	1	1
1692	1	1	1	1	1	1	1	1	2	2	1	1	1
1693	1	1	1	1	1	1	1	1	2	2	1	1	1
1694	1	1	1	1	1	1	1	1	2	2	1	1	1
1695	1	1	1	1	1	1	1	1	2	2	1	1	1
1696	1	1	1	1	1	1	1	1	2	2	1	1	1
1697	1	1	1	1	1	1	1	1	2	2	1	1	1
1698	1	1	1	1	1	1	1	1	2	2	1	1	1
1699	1	1	1	1	1	1	1	1	2	2	1	1	1
1700	1	1	1	1	1	1	1	1	2	2	1	1	1
1701	1	1	1	1	1	1	1	1	2	2	1	1	1
1702	1	1	1	1	1	1	1	1	2	2	1	1	1
1703	1	1	1	1	1	1	1	1	2	2	1	1	1
1704	1	1	1	1	1	1	1	1	2	2	1	1	1
1705	1	1	1	1	1	1	1	1	2	2	1	1	1
1706	1	1	1	1	1	1	1	1	2	2	1	1	1
1707	1	1	1	1	1	1	1	1	2	2	1	1	1
1708	1	1	1	1	1	1	1	1	2	2	1	1	1
1709	1	1	1	1	1	1	1	1	2	2	1	1	1
1710	1	1	1	1	1	1	1	1	2	2	1	1	1
1711	1	1	1	1	1	1	1	1	2	2	1	1	1
1712	1	1	1	1	1	1	1	1	2	2	1	1	1
1713	1	1	1	1	1	1	1	1	2	2	1	1	1
1714	1	1	1	1	1	1	1	1	2	2	1	1	1
1715	1	1	1	1	1	1	1	1	2	2	1	1	1
1716	1	1	1	1	1	1	1	1	2	2	1	1	1
1717	1	1	1	1	1	1	1	1	2	2	1	1	1
1718	1	1	1	1	1	1	1	1	2	2	1	1	1
1719	1	1	1	1	1	1	1	1	2	2	1	1	1
1720	1	1	1	1	1	1	1	1	2	2	1	1	1
1721	1	1	1	1	1	1	1	1	2	2	1	1	1
1722	1	1	1	1	1	1	1	1	2	2	1	1	1
1723	1	1	1	1	1	1	1	1	2	2	1	1	1
1724	1	1	1	1	1	1	1	1	2	2	1	1	1
1725	1	1	1	1	1	1	1	1	2	2	1	1	1
1726	1	1	1	1	1	1	1	1	2	2	1	1	1
1727	1	1	1	1	1	1	1	1	2	2	1	1	1
1728	1	1	1	1	1	1	1	1	2	2	1	1	1
1729	1	1	1	1	1	1	1	1	2	2	1	1	1
1730	1	1	1	1	1	1	1	1	2	2	1	1	1
1731	1	1	1	1	1	1	1	1	2	2	1	1	1
1732	1	1	1	1	1	1	1	1	2	2	1	1	1
1733	1	1	1	1	1	1	1	1	2	2	1	1	1
1734	1	1	1	1	1	1	1	1	2	2	1	1	1
1735	1	1	1	1	1	1	1	1	2	2	1	1	1
1736	1	1	1	1	1	1	1	1	2	2	1	1	1
1737	1	1	1	1	1	1	1	1	2	2	1	1	1
1738	1	1	1	1	1	1	1	1	2	2	1	1	1
1739	1	1	1	1	1	1	1	1	2	2	1	1	1
1740	1	1	1	1	1	1	1	1	2	2	1	1	1
1741	1	1	1	1	1	1	1	1	2	2	1	1	1
1742	1	1	1	1	1	1	1	1	2	2	1	1	1
1743	1	1	1	1	1	1	1	1	2	2	1	1	1
1744	1	1	1	1	1	1	1	1	2	2	1	1	1
1745	1	1	1	1	1	1	1	1	2	2	1	1	1
1746	1	1	1	1	1	1	1	1	2	2	1	1	1
1747	1	1	1	1	1	1	1	1	2	2	1	1	1
1748	1	1	1	1	1	1	1	1	2	2	1	1	1
1749	1	1	1	1	1	1	1	1	2	2	1	1	1
1750	1	1	1	1	1	1	1	1	2	2	1	1	1
1751	1	1	1	1	1	1	1	1	2	2	1	1	1
1752	1	1	1	1	1	1	1	1	2	2	1	1	1
1753	1	1	1	1	1	1	1	1	2	2	1	1	1
1754	1	1	1	1	1	1	1	1	2	2	1	1	1
1755	1	1	1	1	1	1	1	1	2	2	1	1	1
1756	1	1	1	1	1	1	1	1	2	2	1	1	1
1757	1	1	1	1	1	1	1	1	2	2	1	1	1
1758	1	1	1	1	1	1	1	1	2	2	1	1	1
1759	1	1	1	1	1	1	1	1	2	2	1	1	1
1760	1	1	1	1	1	1	1	1	2	2	1	1	1
1761	1	1	1	1	1	1	1	1	2	2	1	1	1
1762	1	1	1	1	1	1	1	1	2	2	1	1	1
1763	1	1	1	1	1	1	1	1	2	2	1	1	1
1764	1	1	1	1	1	1	1	1	2	2	1	1	1
1765	1	1	1	1	1	1	1	1	2	2	1	1	1
1766	1	1	1	1	1	1	1	1	2	2	1	1	1
1767	1	1	1	1	1	1	1	1	2	2	1	1	1
1768	1	1	1	1	1	1	1	1	2	2	1	1	1
1769	1	1	1	1	1	1	1	1	2	2	1	1	1
1770	1	1	1	1	1	1	1	1	2	2	1	1	1
1771	1	1	1	1	1	1	1	1	2	2	1	1	1
1772	1	1	1	1	1	1	1	1	2	2	1	1	1
1773	1	1	1	1	1	1	1	1	2	2	1	1	1
1774	1	1	1	1	1	1	1	1	2	2	1	1	1
1775	1	1	1	1	1	1	1	1	2	2	1	1	1
1776	1	1	1	1	1	1	1	1	2	2	1	1	1
1777	1	1	1	1	1	1	1	1	2	2	1	1	1
1778	1	1	1	1	1	1	1	1	2	2	1	1	1
1779	1	1	1	1	1	1	1	1	2	2	1	1	1
1780	1	1	1	1	1	1	1	1	2	2	1	1	1
1781	1	1	1	1	1	1	1	1	2	2	1	1	1
1782	1	1	1	1	1	1	1	1	2	2	1	1	1
1783	1	1	1	1	1	1	1	1	2	2	1	1	1
1784	1	1	1	1	1	1	1	1	2	2	1	1	1
1785	1	1	1	1	1	1	1	1	2	2	1	1	1
1786	1	1	1	1	1	1	1	1	2	2	1	1	1
1787	1	1	1	1	1	1	1	1	2	2	1	1	1
1788	1	1	1	1	1	1	1	1	2	2	1	1	1
1789	1	1	1	1	1	1	1	1	2	2	1	1	1
1790	1	1	1	1	1	1	1	1	2	2	1	1	1
1791	1	1	1	1	1	1	1	1	2	2	1	1	1
1792	1	1	1	1	1	1	1	1	2	2	1	1	1
1793	1	1	1	1	1	1	1	1	2	2	1	1	1
1794	1	1	1	1	1	1	1	1	2	2	1	1	1
1795	1	1	1	1	1	1	1	1	2	2	1	1	1
1796	1	1	1	1	1	1	1	1	2	2	1	1	1
1797	1	1	1	1	1	1	1	1	2	2	1	1	1
1798	1	1	1	2	1	1	2	2	1	2	1	1	1
1799	1	1	1	2	1	1	2	2	1	2	1	1	1
1800	1	1	1	2	1	1	2	2	1	2	1	1	1
1801	1	1	1	2	1	1	2	2	1	2	1	1	1
1802	1	1	1	2	1	1	2	2	1	2	1	1	1
1803	1	1	2	1	1	1	2	2	1	2	1	1	1
1804	1	1	1	1	1	1	2	2	1	2	1	1	1
1805	1	1	1	1	1	1	2	2	1	2	1	1	1
1806	1	1	1	1	1	1	2	2	1	2	1	1	1
1807	1	1	1	1	1	1	2	2	1	2	1	1	1
1808	1	1	1	1	1	1	2	2	1	2	1	1	1
1809	1	1	1	1	1	1	2	2	1	2	1	1	1
1810	1	1	1	1	1	1	2	2	1	2	1	1	1
1811	1	1	1	1	1	1	2	2	1	2	1	1	1
1812	1	1	1	1	1	1	2	2	1	2	1	1	1
1813	1	1	1	1	1	1	2	2	1	2	1	1	1
1814	1	1	1	1	1	1	2	2	1	2	1	1	1
1815	1	1	1	1	1	1	2	2	1	2	1	1	1
1816	1	1	1	1	1	1	2	2	1	2	1	1	1
1817	1	1	1	1	1	1	2	2	1	2	1	1	1
1818	1	1	1	1	1	1	2	2	1	2	1	1	1
1819	1	1	1	1	1	1	2	2	1	2	1	1	1
1820	1	1	1	1	1	1	2	2	1	2	1	1	1
1821	1	1	1	1	1	1	2	2	1	2	1	1	1
1822	1	1	1	1	1	1	2	2	1	2	1	1	1
1823	1	1	1	1	1	1	2	2	1	2	1	1	1
1824	1	1	1	1	1	1	2	2	1	2	1	1	1
1825	1	1	1	1	1	1	2	2	1	2	1	1	1
1826	1	1	1	1	1	1	2	2	1	2	1	1	1
1827	1	1	1	1	1	1	2	2	1	2	1	1	1
1828	1	1	1	1	1	1	2	2	1	2	1	1	1
1829	1	1	1	1	2	1	1	2	1	2	1	1	1
1830	1	1	2	2	1	1	1	2	1	2	1	1	1
1831	1	1	1	2	1	1	1	2	1	2	1	1	1
1832	1	1	1	2	1	1	1	2	1	2	1	1	1
1833	1	1	1	2	1	1	1	2	1	2	1	1	1
1834	1	1	1	2	1	1	1	2	1	2	1	1	1
1835	1	1	1	2	1	1	1	2	1	2	1	1	1
1836	1	1	1	2	1	1	1	2	1	2	1	1	1
1837	1	1	1	2	1	1	1	2	1	2	1	1	1
1838	1	1	1	2	1	1	1	2	1	2	1	1	1
1839	1	1	1	2	1	1	1	2	1	2	1	1	1
1840	1	1	1	2	1	1	1	2	1	2	1	1	1
1841	1	1	1	2	1	1	1	2	1	2	1	1	1
1842	1	1	1	2	1	1	1	2	1	2	1	1	1
1843	1	1	1	2	1	1	1	2	1	2	1	1	1
1844	1	1	1	2	1	1	1	2	1	2	1	1	1
1845	1	1	1	2	1	1	1	2	1	2	1	1	1
1846	1	1	1	2	1	1	1	2	1	2	1	1	1
1847	1	1	1	2	1	1	1	2	1	2	1	1	1
1848	1	1	1	2	1	1	1	2	1	2	1	1	1
1849	1	1	1	2	1	1	1	2	1	2	1	1	1
1850	1	1	1	2	1	1	1	2	1	2	1	1	1
1851	1	1	1	2	1	1	1	2	1	2	1	1	1
1852	1	1	1	2	1	1	1	2	1	2	1	1	1
1853	1	1	1	2	1	1	1	2	1	2	1	1	1
1854	1	1	1	2	1	1	1	2	1	2	1	1	1
1855	1	1	2	1	1	1	1	2	1	2	1	1	1
1856	1	1	2	1	1	1	1	2	1	2	1	1	1
1857	1	1	2	1	1	1	1	2	1	2	1	1	1
1858	1	1	2	1	1	1	1	2	1	2	1	1	1
1859	1	1	2	1	1	1	1	2	1	2	1	1	1
1860	1	1	2	1	1	1	1	2	1	2	1	1	1
1861	1	1	1	1	1	1	1	2	1	2	1	1	1
1862	1	1	1	1	1	1	1	2	1	2	1	1	1
1863	1	1	1	1	1	1	1	2	1	2	1	1	1
1864	1	1	1	1	1	1	1	2	1	2	1	1	1
1865	1	1	1	1	1	1	1	2	1	2	1	1	1
1866	1	1	1	1	1	1	1	2	1	2	1	1	1
1867	1	1	1	1	1	1	1	2	1	2	1	1	1
1868	1	1	1	1	1	1	1	2	1	2	1	1	1
1869	1	1	1	1	1	1	1	2	1	2	1	1	1
1870	1	1	1	1	1	1	1	2	1	2	1	1	1
1871	1	1	1	1	1	1	1	2	1	2	1	1	1
1872	1	1	1	1	1	1	1	2	1	2	1	1	1
1873	1	1	1	1	1	1	1	2	1	2	1	1	1
1874	1	1	1	1	1	1	1	2	1	2	1	1	1
1875	1	1	1	1	1	1	1	2	1	2	1	1	1
1876	1	1	1	1	1	1	1	2	1	2	1	1	1
1877	1	1	1	1	1	1	1	2	1	2	1	1	1
1878	1	1	1	1	1	1	1	2	1	2	1	1	1
1879	1	1	1	1	1	1	1	2	1	2	1	1	1
1880	1	1	1	1	1	1	1	2	1	2	1	1	1
1881	1	1	1	1	1	1	1	2	1	2	1	1	1
1882	1	1	1	1	1	1	1	2	1	2	1	1	1
1883	1	1	1	1	1	1	1	2	1	2	1	1	1
1884	1	1	1	1	1	1	1	2	1	2	1	1	1
1885	1	1	1	1	1	1	1	2	1	2	1	1	1
1886	1	1	1	1	1	1	1	2	1	2	1	1	1
1887	1	1	1	1	1	1	1	2	1	2	1	1	1
1888	1	1	1	1	1	1	1	2	1	2	1	1	1
1889	1	1	1	1	1	1	1	2	1	2	1	1	1
1890	1	1	1	1	1	1	1	2	1	2	1	1	1
1891	1	1	1	1	1	1	1	2	1	2	1	1	1
1892	1	1	1	1	1	1	1	2	1	2	1	1	1
1893	1	1	1	1	1	1	1	2	1	2	1	1	1
1894	1	1	1	1	1	1	1	2	1	2	1	1	1
1895	1	1	1	1	1	1	1	2	1	2	1	1	1
1896	1	1	1	1	1	1	1	2	1	2	1	1	1
1897	1	1	1	1	1	1	1	2	1	2	1	1	1
1898	1	1	1	1	1	1	1	2	1	2	1	1	1
1899	1	1	1	1	1	1	1	2	1	2	1	1	1
1900	1	1	1	1	1	1	1	2	1	2	1	1	1
1901	1	1	1	1	1	1	1	2	1	2	1	1	1
1902	1	1	1	1	1	1	1	2	1	2	1	1	1
1903	1	1	1	1	1	1	1	2	1	2	1	1	1
1904	1	1	1	1	1	1	1	2	1	2	1	1	1
1905	1	1	1	1	1	1	1	2	1	2	1	1	1
1906	1	1	1	1	1	1	1	2	1	2	1	1	1
1907	1	1	1	1	1	1	1	2	1	2	1	1	1
1908	1	1	1	1	1	1	1	2	1	2	1	1	1
1909	1	1	1	1	1	1	1	2	1	2	1	1	1
1910	1	1	1	1	1	1	1	2	1	2	1	1	1
1911	1	1	1	1	1	1	1	2	1	2	1	1	1
1912	1	1	1	1	1	1	1	2	1	2	1	1	1
1913	1	1	1	1	1	1	1	2	1	2	1	1	1
1914	1	1	1	1	1	1	1	2	1	2	1	1	1
1915	1	1	1	1	1	1	1	2	1	2	1	1	1
1916	1	1	1	1	1	1	1	2	1	2	1	1	1
1917	1	1	1	1	1	1	1	2	1	2	1	1	1
1918	1	1	1	1	1	1	1	2	1	2	1	1	1
1919	1	1	1	1	1	1	1	2	1	2	1	1	1
1920	1	1	1	1	1	1	1	2	1	2	1	1	1
1921	1	1	1	1	1	1	1	2	1	2	1	1	1
1922	1	1	1	1	1	1	1	2	1	2	1	1	1
1923	1	1	1	1	1	1	1	2	1	2	1	1	1
1924	1	1	1	1	1	1	1	2	1	2	1	1	1
1925	1	1	1	1	1	1	1	2	1	2	1	1	1
1926	1	1	1	1	1	1	1	2	1	2	1	1	1
1927	1	1	1	1	1	1	1	2	1	2	1	1	1
1928	1	1	1	1	1	1	1	2	1	2	1	1	1
1929	1	1	1	1	1	1	1	2	1	2	1	1	1
1930	1	1	1	1	1	1	1	2	1	2	1	1	1
1931	1	1	1	1	1	1	1	2	1	2	1	1	1
1932	1	1	1	1	1	1	1	2	1	2	1	1	1
1933	1	1	1	1	1	1	1	2	1	2	1	1	1
1934	1	1	1	1	1	1	1	2	1	2	1	1	1
1935	1	1	1	1	1	1	1	2	1	2	1	1	1
1936	1	1	1	1	1	1	1	2	1	2	1	1	1
1937	1	1	1	1	1	1	1	2	1	2	1	1	1
1938	1	1	1	1	1	1	1	2	1	2	1	1	1
1939	1	1	1	1	1	1	1	2	1	2	1	1	1
1940	1	1	1	1	1	1	1	2	1	2	1	1	1
1941	1	1	1	1	1	1	1	2	1	2	1	1	1
1942	1	1	1	1	1	1	1	2	1	2	1	1	1
1943	1	1	1	1	1	1	1	2	1	2	1	1	1
1944	1	1	1	1	1	1	1	2	1	2	1	1	1
1945	1	1	1	1	1	1	1	2	1	2	1	1	1
1946	1	1	1	1	1	1	1	2	1	2	1	1	1
1947	1	1	1	1	1	1	1	2	1	2	1	1	1
1948	1	1	1	1	1	1	1	2	1	2	1	1	1
1949	1	1	1	1	1	1	1	2	1	2	1	1	1
1950	1	1	1	1	1	1	1	2	1	2	1	1	1
1951	1	1	1	1	1	1	1	2	1	2	1	1	1
1952	1	1	1	1	1	1	1	2	1	2	1	1	1
1953	1	1	1	1	1	1	1	2	1	2	1	1	1
1954	1	1	1	1	1	1	1	2	1	2	1	1	1
1955	1	1	1	1	1	1	1	2	1	2	1	1	1
1956	1	1	1	1	1	1	1	2	1	2	1	1	1
1957	1	1	1	1	1	1	1	2	1	2	1	1	1
1958	1	1	1	1	1	1	1	2	1	2	1	1	1
1959	1	1	1	1	1	1	1	2	1	2	1	1	1
1960	1	1	1	1	1	1	1	2	1	2	1	1	1
1961	1	1	1	1	1	1	1	2	1	2	1	1	1
1962	1	1	1	1	1	1	1	2	1	2	1	1	1
1963	1	1	1	1	1	1	1	2	1	2	1	1	1
1964	1	1	1	1	1	1	1	2	1	2	1	1	1
1965	1	1	1	1	1	1	1	2	1	2	1	1	1
1966	1	1	1	1	1	1	1	2	1	2	1	1	1
1967	1	1	1	1	1	1	1	2	1	2	1	1	1
1968	1	1	1	1	1	1	1	2	1	2	1	1	1
1969	1	1	1	1	1	1	1	2	1	2	1	1	1
1970	1	1	1	1	1	1	1	2	1	2	1	1	1
1971	1	1	1	1	1	1	1	2	1	2	1	1	1
1972	1	1	1	1	1	1	1	2	1	2	1	1	1
1973	1	1	1	1	1	1	1	2	1	2	1	1	1
1974	1	1	1	1	1	1	1	2	1	2	1	1	1
1975	1	1	1	1	1	1	1	2	1	2	1	1	1
1976	1	1	1	1	1	1	1	2	1	2	1	1	1
1977	1	1	1	1	1	1	1	2	1	2	1	1	1
1978	1	1	1	1	1	1	1	2	1	2	1	1	1
1979	1	1	1	1	1	1	1	2	1	2	1	1	1
1980	1	1	1	1	1	1	1	2	1	2	1	1	1
1981	1	1	1	1	1	1	1	2	1	2	1	1	1
1982	1	1	1	1	1	1	1	2	1	2	1	1	1
1983	1	1	1	1	1	1	1	2	1	2	1	1	1
1984	1	1	1	1	1	1	1	2	1	2	1	1	1
1985	1	1	1	1	1	1	1	2	1	2	1	1	1
1986	1	1	1	1	1	1	1	2	1	2	1	1	1
1987	1	1	1	1	1	1	1	2	1	2	1	1	1
1988	1	1	1	1	1	1	1	2	1	2	1	1	1
1989	1	1	1	1	1	1	1	2	1	2	1	1	1
1990	1	1	1	1	1	1	1	2	1	2	1	1	1
1991	1	1	1	1	1	1	1	2	1	2	1	1	1
1992	1	1	1	1	1	1	1	2	1	2	1	1	1
1993	1	1	1	1	1	1	1	2	1	2	1	1	1
1994	1	1	1	1	1	1	1	2	1	2	1	1	1
1995	1	1	1	1	1	1	1	2	1	2	1	1	1
1996	1	1	1	1	1	1	1	2	1	2	1	1	1
1997	1	1	1	1	1	1	1	2	1	2	1	1	1
[truncated: 40,434 more rows]

## Sheet: with hyperthyroidism (case)
ID	Thyroid_storm	Cancer	HeatDis	Osteoporosis	Infertility	Stroke	Diabetes	Hypertension	Hyperlipidemia	Hyperuricemia	Endometriosis	gallstone
1	1	1	1	1	1	1	2	2	2	1	1	2
2	1	1	1	1	1	1	1	2	2	1	1	2
3	1	1	2	1	1	2	2	2	1	1	1	2
4	1	1	2	1	1	1	2	2	1	1	1	2
5	1	1	2	1	1	1	2	2	1	1	1	2
6	1	2	2	1	1	1	2	2	1	1	1	2
7	1	1	2	1	1	2	1	2	1	1	1	2
8	1	1	1	1	1	1	1	2	1	1	1	2
9	1	1	1	1	1	1	1	2	1	1	1	2
10	1	1	1	1	1	1	2	1	1	1	1	2
11	1	1	1	1	1	1	2	1	1	1	1	2
12	1	1	1	1	1	1	2	1	1	1	1	2
13	1	1	1	1	1	1	2	1	1	1	1	2
14	1	1	1	1	1	1	2	1	1	1	1	2
15	1	1	1	1	1	1	2	1	1	1	1	2
16	1	1	1	1	1	2	1	1	1	1	1	2
17	1	1	2	1	1	1	1	1	1	1	1	2
18	1	1	2	1	1	1	1	1	1	1	1	2
19	2	2	1	1	1	1	1	1	1	1	1	2
20	1	1	1	1	1	1	1	1	1	1	1	2
21	1	1	1	1	1	1	1	1	1	1	1	2
22	1	1	1	1	1	1	1	1	1	1	1	2
23	1	1	1	1	1	1	1	1	1	1	1	2
24	1	1	1	1	1	1	1	1	1	1	1	2
25	1	1	1	1	1	1	1	1	1	1	1	2
26	1	1	1	1	1	1	1	1	1	1	1	2
27	1	1	1	1	1	1	1	1	1	1	1	2
28	1	1	1	1	1	1	1	1	1	1	1	2
29	1	1	1	1	1	1	1	1	1	1	1	2
30	1	1	1	1	1	1	1	1	1	1	1	2
31	1	1	1	1	1	1	1	1	1	1	1	2
32	1	1	1	1	1	1	1	1	1	1	1	2
33	1	1	1	1	1	1	1	1	1	1	1	2
34	1	1	1	1	1	1	1	1	1	1	1	2
35	1	1	1	1	1	1	1	1	1	1	1	2
36	1	1	1	1	1	1	1	1	1	1	1	2
37	1	1	1	1	1	1	1	1	1	1	1	2
38	1	1	1	1	1	1	1	1	1	1	1	2
39	1	2	1	1	1	1	1	1	1	1	1	2
40	1	2	1	1	1	1	1	2	1	1	2	1
41	1	1	1	1	1	1	2	1	1	1	2	1
42	1	1	1	1	1	2	1	1	1	1	2	1
43	1	1	1	1	1	2	1	1	1	1	2	1
44	1	1	1	1	2	1	1	1	1	1	2	1
45	1	1	1	1	1	1	1	1	1	1	2	1
46	1	1	1	1	1	1	1	1	1	1	2	1
47	1	1	1	1	1	1	1	1	1	1	2	1
48	1	1	1	1	1	1	1	1	1	1	2	1
49	1	1	1	1	1	1	1	1	1	1	2	1
50	1	1	1	1	1	1	1	1	1	1	2	1
51	1	1	1	1	1	1	1	1	1	1	2	1
52	1	1	1	1	1	1	1	1	1	1	2	1
53	1	1	1	1	1	1	1	1	1	1	2	1
54	1	1	1	1	1	1	1	1	1	1	2	1
55	1	1	1	1	1	1	1	1	1	1	2	1
56	1	1	1	1	1	1	1	1	1	1	2	1
57	1	1	1	1	1	1	1	1	1	1	2	1
58	1	1	1	1	1	1	1	1	1	1	2	1
59	1	1	1	1	1	1	1	1	1	1	2	1
60	1	1	1	1	1	1	1	1	1	1	2	1
61	1	1	1	1	1	1	1	1	1	1	2	1
62	1	1	1	1	1	1	1	1	1	1	2	1
63	1	1	1	1	1	1	1	1	1	1	2	1
64	1	1	1	1	1	1	1	1	1	1	2	1
65	1	2	1	1	1	1	1	1	1	1	2	1
66	1	1	1	1	1	1	1	1	1	2	1	1
67	1	1	2	1	1	2	2	2	2	1	1	1
68	1	1	1	1	1	2	2	2	2	1	1	1
69	1	2	1	1	1	2	2	2	2	1	1	1
70	1	1	2	1	1	1	2	2	2	1	1	1
71	1	2	1	1	1	1	2	2	2	1	1	1
72	1	1	2	1	1	1	1	2	2	1	1	1
73	1	1	1	1	1	1	1	2	2	1	1	1
74	1	1	1	1	1	1	1	2	2	1	1	1
75	1	1	1	1	1	1	1	2	2	1	1	1
76	1	1	1	1	1	1	1	2	2	1	1	1
77	1	1	1	1	1	1	1	2	2	1	1	1
78	1	1	1	1	1	1	1	2	2	1	1	1
79	1	1	1	1	1	1	1	2	2	1	1	1
80	1	1	1	1	1	1	2	1	2	1	1	1
81	1	1	1	1	1	1	2	1	2	1	1	1
82	1	1	1	1	1	1	2	1	2	1	1	1
83	1	1	1	1	1	1	2	1	2	1	1	1
84	1	1	1	1	1	1	2	1	2	1	1	1
85	1	1	1	1	1	1	2	1	2	1	1	1
86	1	2	1	1	1	1	2	1	2	1	1	1
87	1	1	1	1	1	2	1	1	2	1	1	1
88	1	2	1	1	1	2	1	1	2	1	1	1
89	1	1	1	1	1	1	1	1	2	1	1	1
90	1	1	1	1	1	1	1	1	2	1	1	1
91	1	1	1	1	1	1	1	1	2	1	1	1
92	1	1	1	1	1	1	1	1	2	1	1	1
93	1	1	1	1	1	1	1	1	2	1	1	1
94	1	1	1	1	1	1	1	1	2	1	1	1
95	1	1	1	1	1	1	1	1	2	1	1	1
96	1	1	1	1	1	1	1	1	2	1	1	1
97	1	1	1	1	1	1	1	1	2	1	1	1
98	1	1	1	1	1	1	1	1	2	1	1	1
99	1	1	1	1	1	1	1	1	2	1	1	1
100	1	1	1	1	1	1	1	1	2	1	1	1
101	1	1	1	1	1	1	1	1	2	1	1	1
102	1	1	1	1	1	1	1	1	2	1	1	1
103	1	1	1	1	1	1	1	1	2	1	1	1
104	1	1	1	1	1	1	1	1	2	1	1	1
105	1	1	1	1	1	1	1	1	2	1	1	1
106	2	1	2	1	1	2	2	2	1	1	1	1
107	1	1	2	1	1	2	2	2	1	1	1	1
108	1	1	1	1	1	2	2	2	1	1	1	1
109	1	1	1	1	1	2	2	2	1	1	1	1
110	1	1	1	1	1	2	2	2	1	1	1	1
111	1	1	1	1	1	2	2	2	1	1	1	1
112	1	1	1	1	1	2	2	2	1	1	1	1
113	1	1	1	1	1	2	2	2	1	1	1	1
114	1	1	2	1	1	1	2	2	1	1	1	1
115	1	1	2	1	1	1	2	2	1	1	1	1
116	1	1	2	1	1	1	2	2	1	1	1	1
117	1	1	1	1	1	1	2	2	1	1	1	1
118	1	1	1	1	1	1	2	2	1	1	1	1
119	1	1	1	1	1	1	2	2	1	1	1	1
120	1	1	1	1	1	1	2	2	1	1	1	1
121	1	1	1	1	1	1	2	2	1	1	1	1
122	1	1	1	1	1	1	2	2	1	1	1	1
123	1	1	1	1	1	1	2	2	1	1	1	1
124	1	1	1	1	1	1	2	2	1	1	1	1
125	1	1	1	1	1	1	2	2	1	1	1	1
126	1	1	1	1	1	1	2	2	1	1	1	1
127	1	1	1	1	1	1	2	2	1	1	1	1
128	1	1	1	1	1	1	2	2	1	1	1	1
129	1	1	1	1	1	1	2	2	1	1	1	1
130	1	1	1	1	1	1	2	2	1	1	1	1
131	1	1	1	1	1	1	2	2	1	1	1	1
132	1	1	1	1	1	1	2	2	1	1	1	1
133	1	1	1	1	1	1	2	2	1	1	1	1
134	1	1	1	1	1	1	2	2	1	1	1	1
135	1	1	1	1	1	1	2	2	1	1	1	1
136	1	1	1	1	1	1	2	2	1	1	1	1
137	1	1	1	1	1	1	2	2	1	1	1	1
138	1	1	1	1	1	1	2	2	1	1	1	1
139	1	1	1	1	1	1	2	2	1	1	1	1
140	1	1	1	1	1	1	2	2	1	1	1	1
141	1	1	1	1	1	1	2	2	1	1	1	1
142	1	1	1	1	1	1	2	2	1	1	1	1
143	1	1	1	1	1	1	2	2	1	1	1	1
144	1	1	1	1	1	1	2	2	1	1	1	1
145	1	2	1	1	1	1	2	2	1	1	1	1
146	1	2	1	1	1	1	2	2	1	1	1	1
147	1	2	1	1	1	1	2	2	1	1	1	1
148	1	1	1	1	1	2	1	2	1	1	1	1
149	1	1	1	1	1	2	1	2	1	1	1	1
150	1	1	1	1	1	2	1	2	1	1	1	1
151	1	1	1	1	1	2	1	2	1	1	1	1
152	1	1	1	1	1	2	1	2	1	1	1	1
153	1	1	1	1	1	2	1	2	1	1	1	1
154	1	2	1	1	1	2	1	2	1	1	1	1
155	1	2	1	1	1	2	1	2	1	1	1	1
156	1	1	2	1	1	1	1	2	1	1	1	1
157	1	1	2	1	1	1	1	2	1	1	1	1
158	1	1	2	1	1	1	1	2	1	1	1	1
159	1	1	2	1	1	1	1	2	1	1	1	1
160	1	1	2	1	1	1	1	2	1	1	1	1
161	1	1	2	1	1	1	1	2	1	1	1	1
162	1	1	2	1	1	1	1	2	1	1	1	1
163	1	1	2	1	1	1	1	2	1	1	1	1
164	1	1	2	1	1	1	1	2	1	1	1	1
165	1	1	2	1	1	1	1	2	1	1	1	1
166	1	1	2	1	1	1	1	2	1	1	1	1
167	1	1	2	1	1	1	1	2	1	1	1	1
168	1	2	2	1	1	1	1	2	1	1	1	1
169	1	2	2	1	1	1	1	2	1	1	1	1
170	2	1	1	1	1	1	1	2	1	1	1	1
171	2	1	1	1	1	1	1	2	1	1	1	1
172	1	1	1	1	1	1	1	2	1	1	1	1
173	1	1	1	1	1	1	1	2	1	1	1	1
174	1	1	1	1	1	1	1	2	1	1	1	1
175	1	1	1	1	1	1	1	2	1	1	1	1
176	1	1	1	1	1	1	1	2	1	1	1	1
177	1	1	1	1	1	1	1	2	1	1	1	1
178	1	1	1	1	1	1	1	2	1	1	1	1
179	1	1	1	1	1	1	1	2	1	1	1	1
180	1	1	1	1	1	1	1	2	1	1	1	1
181	1	1	1	1	1	1	1	2	1	1	1	1
182	1	1	1	1	1	1	1	2	1	1	1	1
183	1	1	1	1	1	1	1	2	1	1	1	1
184	1	1	1	1	1	1	1	2	1	1	1	1
185	1	1	1	1	1	1	1	2	1	1	1	1
186	1	1	1	1	1	1	1	2	1	1	1	1
187	1	1	1	1	1	1	1	2	1	1	1	1
188	1	1	1	1	1	1	1	2	1	1	1	1
189	1	1	1	1	1	1	1	2	1	1	1	1
190	1	1	1	1	1	1	1	2	1	1	1	1
191	1	1	1	1	1	1	1	2	1	1	1	1
192	1	1	1	1	1	1	1	2	1	1	1	1
193	1	1	1	1	1	1	1	2	1	1	1	1
194	1	1	1	1	1	1	1	2	1	1	1	1
195	1	1	1	1	1	1	1	2	1	1	1	1
196	1	1	1	1	1	1	1	2	1	1	1	1
197	1	1	1	1	1	1	1	2	1	1	1	1
198	1	1	1	1	1	1	1	2	1	1	1	1
199	1	1	1	1	1	1	1	2	1	1	1	1
200	1	1	1	1	1	1	1	2	1	1	1	1
201	1	1	1	1	1	1	1	2	1	1	1	1
202	1	1	1	1	1	1	1	2	1	1	1	1
203	1	1	1	1	1	1	1	2	1	1	1	1
204	1	1	1	1	1	1	1	2	1	1	1	1
205	1	1	1	1	1	1	1	2	1	1	1	1
206	1	1	1	1	1	1	1	2	1	1	1	1
207	1	1	1	1	1	1	1	2	1	1	1	1
208	1	1	1	1	1	1	1	2	1	1	1	1
209	1	1	1	1	1	1	1	2	1	1	1	1
210	1	1	1	1	1	1	1	2	1	1	1	1
211	1	1	1	1	1	1	1	2	1	1	1	1
212	1	1	1	1	1	1	1	2	1	1	1	1
213	1	1	1	1	1	1	1	2	1	1	1	1
214	1	1	1	1	1	1	1	2	1	1	1	1
215	1	1	1	1	1	1	1	2	1	1	1	1
216	1	1	1	1	1	1	1	2	1	1	1	1
217	1	1	1	1	1	1	1	2	1	1	1	1
218	1	1	1	1	1	1	1	2	1	1	1	1
219	1	1	1	1	1	1	1	2	1	1	1	1
220	1	1	1	1	1	1	1	2	1	1	1	1
221	1	1	1	1	1	1	1	2	1	1	1	1
222	1	1	1	1	1	1	1	2	1	1	1	1
223	1	1	1	1	1	1	1	2	1	1	1	1
224	1	1	1	1	1	1	1	2	1	1	1	1
225	1	1	1	1	1	1	1	2	1	1	1	1
226	1	1	1	1	1	1	1	2	1	1	1	1
227	1	1	1	1	1	1	1	2	1	1	1	1
228	1	1	1	1	1	1	1	2	1	1	1	1
229	1	1	1	1	1	1	1	2	1	1	1	1
230	1	1	1	1	1	1	1	2	1	1	1	1
231	1	1	1	1	1	1	1	2	1	1	1	1
232	1	1	1	1	1	1	1	2	1	1	1	1
233	1	1	1	1	1	1	1	2	1	1	1	1
234	1	1	1	1	1	1	1	2	1	1	1	1
235	1	1	1	1	1	1	1	2	1	1	1	1
236	1	1	1	1	1	1	1	2	1	1	1	1
237	1	2	1	1	1	1	1	2	1	1	1	1
238	1	2	1	1	1	1	1	2	1	1	1	1
239	1	2	1	1	1	1	1	2	1	1	1	1
240	1	1	2	2	1	2	2	1	1	1	1	1
241	1	1	2	1	1	2	2	1	1	1	1	1
242	1	1	2	1	1	2	2	1	1	1	1	1
243	1	2	2	1	1	2	2	1	1	1	1	1
244	1	1	1	1	1	2	2	1	1	1	1	1
245	1	1	1	1	1	2	2	1	1	1	1	1
246	1	1	1	1	1	2	2	1	1	1	1	1
247	1	1	1	1	1	2	2	1	1	1	1	1
248	1	1	1	1	1	2	2	1	1	1	1	1
249	1	1	1	1	1	2	2	1	1	1	1	1
250	1	1	1	1	1	2	2	1	1	1	1	1
251	1	1	1	1	1	2	2	1	1	1	1	1
252	1	1	1	1	1	2	2	1	1	1	1	1
253	1	1	1	1	1	2	2	1	1	1	1	1
254	1	1	1	1	1	2	2	1	1	1	1	1
255	1	1	1	1	1	2	2	1	1	1	1	1
256	1	1	1	1	1	2	2	1	1	1	1	1
257	1	1	1	1	1	2	2	1	1	1	1	1
258	1	2	1	1	1	2	2	1	1	1	1	1
259	1	2	1	1	1	2	2	1	1	1	1	1
260	1	2	1	1	1	2	2	1	1	1	1	1
261	1	1	1	1	2	1	2	1	1	1	1	1
262	1	1	1	2	1	1	2	1	1	1	1	1
263	1	1	1	2	1	1	2	1	1	1	1	1
264	1	1	2	1	1	1	2	1	1	1	1	1
265	1	1	2	1	1	1	2	1	1	1	1	1
266	1	1	2	1	1	1	2	1	1	1	1	1
267	1	1	2	1	1	1	2	1	1	1	1	1
268	1	1	2	1	1	1	2	1	1	1	1	1
269	1	1	2	1	1	1	2	1	1	1	1	1
270	1	1	2	1	1	1	2	1	1	1	1	1
271	1	1	2	1	1	1	2	1	1	1	1	1
272	2	1	1	1	1	1	2	1	1	1	1	1
273	2	1	1	1	1	1	2	1	1	1	1	1
274	1	1	1	1	1	1	2	1	1	1	1	1
275	1	1	1	1	1	1	2	1	1	1	1	1
276	1	1	1	1	1	1	2	1	1	1	1	1
277	1	1	1	1	1	1	2	1	1	1	1	1
278	1	1	1	1	1	1	2	1	1	1	1	1
279	1	1	1	1	1	1	2	1	1	1	1	1
280	1	1	1	1	1	1	2	1	1	1	1	1
281	1	1	1	1	1	1	2	1	1	1	1	1
282	1	1	1	1	1	1	2	1	1	1	1	1
283	1	1	1	1	1	1	2	1	1	1	1	1
284	1	1	1	1	1	1	2	1	1	1	1	1
285	1	1	1	1	1	1	2	1	1	1	1	1
286	1	1	1	1	1	1	2	1	1	1	1	1
287	1	1	1	1	1	1	2	1	1	1	1	1
288	1	1	1	1	1	1	2	1	1	1	1	1
289	1	1	1	1	1	1	2	1	1	1	1	1
290	1	1	1	1	1	1	2	1	1	1	1	1
291	1	1	1	1	1	1	2	1	1	1	1	1
292	1	1	1	1	1	1	2	1	1	1	1	1
293	1	1	1	1	1	1	2	1	1	1	1	1
294	1	1	1	1	1	1	2	1	1	1	1	1
295	1	1	1	1	1	1	2	1	1	1	1	1
296	1	1	1	1	1	1	2	1	1	1	1	1
297	1	1	1	1	1	1	2	1	1	1	1	1
298	1	1	1	1	1	1	2	1	1	1	1	1
299	1	1	1	1	1	1	2	1	1	1	1	1
300	1	1	1	1	1	1	2	1	1	1	1	1
301	1	1	1	1	1	1	2	1	1	1	1	1
302	1	1	1	1	1	1	2	1	1	1	1	1
303	1	1	1	1	1	1	2	1	1	1	1	1
304	1	1	1	1	1	1	2	1	1	1	1	1
305	1	1	1	1	1	1	2	1	1	1	1	1
306	1	1	1	1	1	1	2	1	1	1	1	1
307	1	1	1	1	1	1	2	1	1	1	1	1
308	1	1	1	1	1	1	2	1	1	1	1	1
309	1	1	1	1	1	1	2	1	1	1	1	1
310	1	1	1	1	1	1	2	1	1	1	1	1
311	1	1	1	1	1	1	2	1	1	1	1	1
312	1	1	1	1	1	1	2	1	1	1	1	1
313	1	1	1	1	1	1	2	1	1	1	1	1
314	1	1	1	1	1	1	2	1	1	1	1	1
315	1	1	1	1	1	1	2	1	1	1	1	1
316	1	1	1	1	1	1	2	1	1	1	1	1
317	1	1	1	1	1	1	2	1	1	1	1	1
318	1	1	1	1	1	1	2	1	1	1	1	1
319	1	1	1	1	1	1	2	1	1	1	1	1
320	1	1	1	1	1	1	2	1	1	1	1	1
321	1	1	1	1	1	1	2	1	1	1	1	1
322	1	1	1	1	1	1	2	1	1	1	1	1
323	1	1	1	1	1	1	2	1	1	1	1	1
324	1	1	1	1	1	1	2	1	1	1	1	1
325	1	1	1	1	1	1	2	1	1	1	1	1
326	1	1	1	1	1	1	2	1	1	1	1	1
327	1	1	1	1	1	1	2	1	1	1	1	1
328	1	1	1	1	1	1	2	1	1	1	1	1
329	1	1	1	1	1	1	2	1	1	1	1	1
330	1	1	1	1	1	1	2	1	1	1	1	1
331	1	1	1	1	1	1	2	1	1	1	1	1
332	1	1	1	1	1	1	2	1	1	1	1	1
333	1	1	1	1	1	1	2	1	1	1	1	1
334	1	1	1	1	1	1	2	1	1	1	1	1
335	1	1	1	1	1	1	2	1	1	1	1	1
336	1	1	1	1	1	1	2	1	1	1	1	1
337	1	1	1	1	1	1	2	1	1	1	1	1
338	1	1	1	1	1	1	2	1	1	1	1	1
339	1	1	1	1	1	1	2	1	1	1	1	1
340	1	1	1	1	1	1	2	1	1	1	1	1
341	1	1	1	1	1	1	2	1	1	1	1	1
342	1	1	1	1	1	1	2	1	1	1	1	1
343	1	1	1	1	1	1	2	1	1	1	1	1
344	1	1	1	1	1	1	2	1	1	1	1	1
345	1	1	1	1	1	1	2	1	1	1	1	1
346	1	1	1	1	1	1	2	1	1	1	1	1
347	1	1	1	1	1	1	2	1	1	1	1	1
348	1	1	1	1	1	1	2	1	1	1	1	1
349	1	1	1	1	1	1	2	1	1	1	1	1
350	1	1	1	1	1	1	2	1	1	1	1	1
351	1	1	1	1	1	1	2	1	1	1	1	1
352	1	1	1	1	1	1	2	1	1	1	1	1
353	1	1	1	1	1	1	2	1	1	1	1	1
354	1	1	1	1	1	1	2	1	1	1	1	1
355	1	1	1	1	1	1	2	1	1	1	1	1
356	1	1	1	1	1	1	2	1	1	1	1	1
357	1	1	1	1	1	1	2	1	1	1	1	1
358	1	1	1	1	1	1	2	1	1	1	1	1
359	1	1	1	1	1	1	2	1	1	1	1	1
360	1	1	1	1	1	1	2	1	1	1	1	1
361	1	1	1	1	1	1	2	1	1	1	1	1
362	1	1	1	1	1	1	2	1	1	1	1	1
363	1	1	1	1	1	1	2	1	1	1	1	1
364	1	1	1	1	1	1	2	1	1	1	1	1
365	1	1	1	1	1	1	2	1	1	1	1	1
366	1	1	1	1	1	1	2	1	1	1	1	1
367	1	1	1	1	1	1	2	1	1	1	1	1
368	1	1	1	1	1	1	2	1	1	1	1	1
369	1	1	1	1	1	1	2	1	1	1	1	1
370	1	1	1	1	1	1	2	1	1	1	1	1
371	1	1	1	1	1	1	2	1	1	1	1	1
372	1	1	1	1	1	1	2	1	1	1	1	1
373	1	1	1	1	1	1	2	1	1	1	1	1
374	1	1	1	1	1	1	2	1	1	1	1	1
375	1	1	1	1	1	1	2	1	1	1	1	1
376	1	1	1	1	1	1	2	1	1	1	1	1
377	1	1	1	1	1	1	2	1	1	1	1	1
378	1	1	1	1	1	1	2	1	1	1	1	1
379	1	1	1	1	1	1	2	1	1	1	1	1
380	1	1	1	1	1	1	2	1	1	1	1	1
381	1	1	1	1	1	1	2	1	1	1	1	1
382	1	1	1	1	1	1	2	1	1	1	1	1
383	1	1	1	1	1	1	2	1	1	1	1	1
384	1	1	1	1	1	1	2	1	1	1	1	1
385	1	1	1	1	1	1	2	1	1	1	1	1
386	1	1	1	1	1	1	2	1	1	1	1	1
387	1	1	1	1	1	1	2	1	1	1	1	1
388	1	1	1	1	1	1	2	1	1	1	1	1
389	1	1	1	1	1	1	2	1	1	1	1	1
390	1	1	1	1	1	1	2	1	1	1	1	1
391	1	1	1	1	1	1	2	1	1	1	1	1
392	1	1	1	1	1	1	2	1	1	1	1	1
393	1	1	1	1	1	1	2	1	1	1	1	1
394	1	1	1	1	1	1	2	1	1	1	1	1
395	1	1	1	1	1	1	2	1	1	1	1	1
396	1	1	1	1	1	1	2	1	1	1	1	1
397	1	1	1	1	1	1	2	1	1	1	1	1
398	1	1	1	1	1	1	2	1	1	1	1	1
399	1	1	1	1	1	1	2	1	1	1	1	1
400	1	1	1	1	1	1	2	1	1	1	1	1
401	1	1	1	1	1	1	2	1	1	1	1	1
402	1	1	1	1	1	1	2	1	1	1	1	1
403	1	1	1	1	1	1	2	1	1	1	1	1
404	1	1	1	1	1	1	2	1	1	1	1	1
405	1	1	1	1	1	1	2	1	1	1	1	1
406	1	1	1	1	1	1	2	1	1	1	1	1
407	1	1	1	1	1	1	2	1	1	1	1	1
408	1	1	1	1	1	1	2	1	1	1	1	1
409	1	1	1	1	1	1	2	1	1	1	1	1
410	1	1	1	1	1	1	2	1	1	1	1	1
411	1	1	1	1	1	1	2	1	1	1	1	1
412	1	1	1	1	1	1	2	1	1	1	1	1
413	1	1	1	1	1	1	2	1	1	1	1	1
414	1	1	1	1	1	1	2	1	1	1	1	1
415	1	1	1	1	1	1	2	1	1	1	1	1
416	1	1	1	1	1	1	2	1	1	1	1	1
417	1	1	1	1	1	1	2	1	1	1	1	1
418	1	1	1	1	1	1	2	1	1	1	1	1
419	1	1	1	1	1	1	2	1	1	1	1	1
420	1	1	1	1	1	1	2	1	1	1	1	1
421	1	1	1	1	1	1	2	1	1	1	1	1
422	1	1	1	1	1	1	2	1	1	1	1	1
423	1	1	1	1	1	1	2	1	1	1	1	1
424	1	1	1	1	1	1	2	1	1	1	1	1
425	1	1	1	1	1	1	2	1	1	1	1	1
426	1	1	1	1	1	1	2	1	1	1	1	1
427	1	1	1	1	1	1	2	1	1	1	1	1
428	1	1	1	1	1	1	2	1	1	1	1	1
429	1	1	1	1	1	1	2	1	1	1	1	1
430	1	1	1	1	1	1	2	1	1	1	1	1
431	1	1	1	1	1	1	2	1	1	1	1	1
432	1	1	1	1	1	1	2	1	1	1	1	1
433	1	1	1	1	1	1	2	1	1	1	1	1
434	1	1	1	1	1	1	2	1	1	1	1	1
435	1	1	1	1	1	1	2	1	1	1	1	1
436	1	1	1	1	1	1	2	1	1	1	1	1
437	1	2	1	1	1	1	2	1	1	1	1	1
438	1	2	1	1	1	1	2	1	1	1	1	1
439	1	2	1	1	1	1	2	1	1	1	1	1
440	1	2	1	1	1	1	2	1	1	1	1	1
441	1	2	1	1	1	1	2	1	1	1	1	1
442	2	1	1	2	1	2	1	1	1	1	1	1
443	1	1	1	2	1	2	1	1	1	1	1	1
444	1	1	2	1	1	2	1	1	1	1	1	1
445	1	1	2	1	1	2	1	1	1	1	1	1
446	1	1	2	1	1	2	1	1	1	1	1	1
447	2	1	1	1	1	2	1	1	1	1	1	1
448	2	1	1	1	1	2	1	1	1	1	1	1
449	1	1	1	1	1	2	1	1	1	1	1	1
450	1	1	1	1	1	2	1	1	1	1	1	1
451	1	1	1	1	1	2	1	1	1	1	1	1
452	1	1	1	1	1	2	1	1	1	1	1	1
453	1	1	1	1	1	2	1	1	1	1	1	1
454	1	1	1	1	1	2	1	1	1	1	1	1
455	1	1	1	1	1	2	1	1	1	1	1	1
456	1	1	1	1	1	2	1	1	1	1	1	1
457	1	1	1	1	1	2	1	1	1	1	1	1
458	1	1	1	1	1	2	1	1	1	1	1	1
459	1	1	1	1	1	2	1	1	1	1	1	1
460	1	1	1	1	1	2	1	1	1	1	1	1
461	1	1	1	1	1	2	1	1	1	1	1	1
462	1	1	1	1	1	2	1	1	1	1	1	1
463	1	1	1	1	1	2	1	1	1	1	1	1
464	1	1	1	1	1	2	1	1	1	1	1	1
465	1	1	1	1	1	2	1	1	1	1	1	1
466	1	1	1	1	1	2	1	1	1	1	1	1
467	1	1	1	1	1	2	1	1	1	1	1	1
468	1	1	1	1	1	2	1	1	1	1	1	1
469	1	1	1	1	1	2	1	1	1	1	1	1
470	1	1	1	1	1	2	1	1	1	1	1	1
471	1	1	1	1	1	2	1	1	1	1	1	1
472	1	1	1	1	1	2	1	1	1	1	1	1
473	1	1	1	1	1	2	1	1	1	1	1	1
474	1	1	1	1	1	2	1	1	1	1	1	1
475	1	1	1	1	1	2	1	1	1	1	1	1
476	1	1	1	1	1	2	1	1	1	1	1	1
477	1	1	1	1	1	2	1	1	1	1	1	1
478	1	1	1	1	1	2	1	1	1	1	1	1
479	1	1	1	1	1	2	1	1	1	1	1	1
480	1	1	1	1	1	2	1	1	1	1	1	1
481	1	1	1	1	1	2	1	1	1	1	1	1
482	1	1	1	1	1	2	1	1	1	1	1	1
483	1	1	1	1	1	2	1	1	1	1	1	1
484	1	1	1	1	1	2	1	1	1	1	1	1
485	1	1	1	1	1	2	1	1	1	1	1	1
486	1	1	1	1	1	2	1	1	1	1	1	1
487	1	2	1	1	1	2	1	1	1	1	1	1
488	1	2	1	1	1	2	1	1	1	1	1	1
489	1	2	1	1	1	2	1	1	1	1	1	1
490	2	1	1	1	2	1	1	1	1	1	1	1
491	1	1	1	1	2	1	1	1	1	1	1	1
492	1	1	1	1	2	1	1	1	1	1	1	1
493	1	1	1	1	2	1	1	1	1	1	1	1
494	1	1	1	1	2	1	1	1	1	1	1	1
495	1	1	1	1	2	1	1	1	1	1	1	1
496	1	1	1	1	2	1	1	1	1	1	1	1
497	1	1	1	1	2	1	1	1	1	1	1	1
498	1	1	1	1	2	1	1	1	1	1	1	1
499	1	1	1	1	2	1	1	1	1	1	1	1
500	1	1	1	1	2	1	1	1	1	1	1	1
501	1	1	1	1	2	1	1	1	1	1	1	1
502	1	1	1	1	2	1	1	1	1	1	1	1
503	1	1	1	1	2	1	1	1	1	1	1	1
504	1	1	1	1	2	1	1	1	1	1	1	1
505	1	1	1	1	2	1	1	1	1	1	1	1
506	1	1	1	1	2	1	1	1	1	1	1	1
507	1	1	1	1	2	1	1	1	1	1	1	1
508	1	1	1	1	2	1	1	1	1	1	1	1
509	1	1	1	1	2	1	1	1	1	1	1	1
510	1	1	1	1	2	1	1	1	1	1	1	1
511	1	1	1	1	2	1	1	1	1	1	1	1
512	1	1	1	1	2	1	1	1	1	1	1	1
513	1	1	1	1	2	1	1	1	1	1	1	1
514	1	2	1	1	2	1	1	1	1	1	1	1
515	1	2	1	1	2	1	1	1	1	1	1	1
516	1	2	1	1	2	1	1	1	1	1	1	1
517	1	1	2	2	1	1	1	1	1	1	1	1
518	1	1	2	2	1	1	1	1	1	1	1	1
519	1	1	1	2	1	1	1	1	1	1	1	1
520	1	1	2	1	1	1	1	1	1	1	1	1
521	1	1	2	1	1	1	1	1	1	1	1	1
522	1	1	2	1	1	1	1	1	1	1	1	1
523	1	1	2	1	1	1	1	1	1	1	1	1
524	1	1	2	1	1	1	1	1	1	1	1	1
525	1	1	2	1	1	1	1	1	1	1	1	1
526	1	1	2	1	1	1	1	1	1	1	1	1
527	1	1	2	1	1	1	1	1	1	1	1	1
528	1	1	2	1	1	1	1	1	1	1	1	1
529	1	1	2	1	1	1	1	1	1	1	1	1
530	1	1	2	1	1	1	1	1	1	1	1	1
531	1	1	2	1	1	1	1	1	1	1	1	1
532	1	1	2	1	1	1	1	1	1	1	1	1
533	1	1	2	1	1	1	1	1	1	1	1	1
534	1	1	2	1	1	1	1	1	1	1	1	1
535	1	1	2	1	1	1	1	1	1	1	1	1
536	1	1	2	1	1	1	1	1	1	1	1	1
537	1	1	2	1	1	1	1	1	1	1	1	1
538	1	1	2	1	1	1	1	1	1	1	1	1
539	1	1	2	1	1	1	1	1	1	1	1	1
540	1	1	2	1	1	1	1	1	1	1	1	1
541	1	1	2	1	1	1	1	1	1	1	1	1
542	1	1	2	1	1	1	1	1	1	1	1	1
543	1	1	2	1	1	1	1	1	1	1	1	1
544	1	1	2	1	1	1	1	1	1	1	1	1
545	1	1	2	1	1	1	1	1	1	1	1	1
546	1	1	2	1	1	1	1	1	1	1	1	1
547	1	1	2	1	1	1	1	1	1	1	1	1
548	1	1	2	1	1	1	1	1	1	1	1	1
549	1	1	2	1	1	1	1	1	1	1	1	1
550	1	1	2	1	1	1	1	1	1	1	1	1
551	1	1	2	1	1	1	1	1	1	1	1	1
552	1	1	2	1	1	1	1	1	1	1	1	1
553	1	1	2	1	1	1	1	1	1	1	1	1
554	1	1	2	1	1	1	1	1	1	1	1	1
555	1	1	2	1	1	1	1	1	1	1	1	1
556	1	1	2	1	1	1	1	1	1	1	1	1
557	1	1	2	1	1	1	1	1	1	1	1	1
558	1	1	2	1	1	1	1	1	1	1	1	1
559	1	1	2	1	1	1	1	1	1	1	1	1
560	1	1	2	1	1	1	1	1	1	1	1	1
561	1	1	2	1	1	1	1	1	1	1	1	1
562	1	1	2	1	1	1	1	1	1	1	1	1
563	1	1	2	1	1	1	1	1	1	1	1	1
564	1	1	2	1	1	1	1	1	1	1	1	1
565	1	1	2	1	1	1	1	1	1	1	1	1
566	1	1	2	1	1	1	1	1	1	1	1	1
567	1	2	2	1	1	1	1	1	1	1	1	1
568	1	2	2	1	1	1	1	1	1	1	1	1
569	1	2	2	1	1	1	1	1	1	1	1	1
570	2	1	1	1	1	1	1	1	1	1	1	1
571	2	1	1	1	1	1	1	1	1	1	1	1
572	2	1	1	1	1	1	1	1	1	1	1	1
573	2	1	1	1	1	1	1	1	1	1	1	1
574	2	1	1	1	1	1	1	1	1	1	1	1
575	2	1	1	1	1	1	1	1	1	1	1	1
576	2	1	1	1	1	1	1	1	1	1	1	1
577	2	1	1	1	1	1	1	1	1	1	1	1
578	2	1	1	1	1	1	1	1	1	1	1	1
579	2	1	1	1	1	1	1	1	1	1	1	1
580	2	1	1	1	1	1	1	1	1	1	1	1
581	2	1	1	1	1	1	1	1	1	1	1	1
582	2	1	1	1	1	1	1	1	1	1	1	1
583	2	1	1	1	1	1	1	1	1	1	1	1
584	2	1	1	1	1	1	1	1	1	1	1	1
585	2	1	1	1	1	1	1	1	1	1	1	1
586	2	1	1	1	1	1	1	1	1	1	1	1
587	2	1	1	1	1	1	1	1	1	1	1	1
588	2	1	1	1	1	1	1	1	1	1	1	1
589	2	1	1	1	1	1	1	1	1	1	1	1
590	2	1	1	1	1	1	1	1	1	1	1	1
591	2	1	1	1	1	1	1	1	1	1	1	1
592	2	1	1	1	1	1	1	1	1	1	1	1
593	2	1	1	1	1	1	1	1	1	1	1	1
594	2	1	1	1	1	1	1	1	1	1	1	1
595	2	1	1	1	1	1	1	1	1	1	1	1
596	2	1	1	1	1	1	1	1	1	1	1	1
597	2	2	1	1	1	1	1	1	1	1	1	1
598	1	1	1	1	1	1	1	1	1	1	1	1
599	1	1	1	1	1	1	1	1	1	1	1	1
600	1	1	1	1	1	1	1	1	1	1	1	1
601	1	1	1	1	1	1	1	1	1	1	1	1
602	1	1	1	1	1	1	1	1	1	1	1	1
603	1	1	1	1	1	1	1	1	1	1	1	1
604	1	1	1	1	1	1	1	1	1	1	1	1
605	1	1	1	1	1	1	1	1	1	1	1	1
606	1	1	1	1	1	1	1	1	1	1	1	1
607	1	1	1	1	1	1	1	1	1	1	1	1
608	1	1	1	1	1	1	1	1	1	1	1	1
609	1	1	1	1	1	1	1	1	1	1	1	1
610	1	1	1	1	1	1	1	1	1	1	1	1
611	1	1	1	1	1	1	1	1	1	1	1	1
612	1	1	1	1	1	1	1	1	1	1	1	1
613	1	1	1	1	1	1	1	1	1	1	1	1
614	1	1	1	1	1	1	1	1	1	1	1	1
615	1	1	1	1	1	1	1	1	1	1	1	1
616	1	1	1	1	1	1	1	1	1	1	1	1
617	1	1	1	1	1	1	1	1	1	1	1	1
618	1	1	1	1	1	1	1	1	1	1	1	1
619	1	1	1	1	1	1	1	1	1	1	1	1
620	1	1	1	1	1	1	1	1	1	1	1	1
621	1	1	1	1	1	1	1	1	1	1	1	1
622	1	1	1	1	1	1	1	1	1	1	1	1
623	1	1	1	1	1	1	1	1	1	1	1	1
624	1	1	1	1	1	1	1	1	1	1	1	1
625	1	1	1	1	1	1	1	1	1	1	1	1
626	1	1	1	1	1	1	1	1	1	1	1	1
627	1	1	1	1	1	1	1	1	1	1	1	1
628	1	1	1	1	1	1	1	1	1	1	1	1
629	1	1	1	1	1	1	1	1	1	1	1	1
630	1	1	1	1	1	1	1	1	1	1	1	1
631	1	1	1	1	1	1	1	1	1	1	1	1
632	1	1	1	1	1	1	1	1	1	1	1	1
633	1	1	1	1	1	1	1	1	1	1	1	1
634	1	1	1	1	1	1	1	1	1	1	1	1
635	1	1	1	1	1	1	1	1	1	1	1	1
636	1	1	1	1	1	1	1	1	1	1	1	1
637	1	1	1	1	1	1	1	1	1	1	1	1
638	1	1	1	1	1	1	1	1	1	1	1	1
639	1	1	1	1	1	1	1	1	1	1	1	1
640	1	1	1	1	1	1	1	1	1	1	1	1
641	1	1	1	1	1	1	1	1	1	1	1	1
642	1	1	1	1	1	1	1	1	1	1	1	1
643	1	1	1	1	1	1	1	1	1	1	1	1
644	1	1	1	1	1	1	1	1	1	1	1	1
645	1	1	1	1	1	1	1	1	1	1	1	1
646	1	1	1	1	1	1	1	1	1	1	1	1
647	1	1	1	1	1	1	1	1	1	1	1	1
648	1	1	1	1	1	1	1	1	1	1	1	1
649	1	1	1	1	1	1	1	1	1	1	1	1
650	1	1	1	1	1	1	1	1	1	1	1	1
651	1	1	1	1	1	1	1	1	1	1	1	1
652	1	1	1	1	1	1	1	1	1	1	1	1
653	1	1	1	1	1	1	1	1	1	1	1	1
654	1	1	1	1	1	1	1	1	1	1	1	1
655	1	1	1	1	1	1	1	1	1	1	1	1
656	1	1	1	1	1	1	1	1	1	1	1	1
657	1	1	1	1	1	1	1	1	1	1	1	1
658	1	1	1	1	1	1	1	1	1	1	1	1
659	1	1	1	1	1	1	1	1	1	1	1	1
660	1	1	1	1	1	1	1	1	1	1	1	1
661	1	1	1	1	1	1	1	1	1	1	1	1
662	1	1	1	1	1	1	1	1	1	1	1	1
663	1	1	1	1	1	1	1	1	1	1	1	1
664	1	1	1	1	1	1	1	1	1	1	1	1
665	1	1	1	1	1	1	1	1	1	1	1	1
666	1	1	1	1	1	1	1	1	1	1	1	1
667	1	1	1	1	1	1	1	1	1	1	1	1
668	1	1	1	1	1	1	1	1	1	1	1	1
669	1	1	1	1	1	1	1	1	1	1	1	1
670	1	1	1	1	1	1	1	1	1	1	1	1
671	1	1	1	1	1	1	1	1	1	1	1	1
672	1	1	1	1	1	1	1	1	1	1	1	1
673	1	1	1	1	1	1	1	1	1	1	1	1
674	1	1	1	1	1	1	1	1	1	1	1	1
675	1	1	1	1	1	1	1	1	1	1	1	1
676	1	1	1	1	1	1	1	1	1	1	1	1
677	1	1	1	1	1	1	1	1	1	1	1	1
678	1	1	1	1	1	1	1	1	1	1	1	1
679	1	1	1	1	1	1	1	1	1	1	1	1
680	1	1	1	1	1	1	1	1	1	1	1	1
681	1	1	1	1	1	1	1	1	1	1	1	1
682	1	1	1	1	1	1	1	1	1	1	1	1
683	1	1	1	1	1	1	1	1	1	1	1	1
684	1	1	1	1	1	1	1	1	1	1	1	1
685	1	1	1	1	1	1	1	1	1	1	1	1
686	1	1	1	1	1	1	1	1	1	1	1	1
687	1	1	1	1	1	1	1	1	1	1	1	1
688	1	1	1	1	1	1	1	1	1	1	1	1
689	1	1	1	1	1	1	1	1	1	1	1	1
690	1	1	1	1	1	1	1	1	1	1	1	1
691	1	1	1	1	1	1	1	1	1	1	1	1
692	1	1	1	1	1	1	1	1	1	1	1	1
693	1	1	1	1	1	1	1	1	1	1	1	1
694	1	1	1	1	1	1	1	1	1	1	1	1
695	1	1	1	1	1	1	1	1	1	1	1	1
696	1	1	1	1	1	1	1	1	1	1	1	1
697	1	1	1	1	1	1	1	1	1	1	1	1
698	1	1	1	1	1	1	1	1	1	1	1	1
699	1	1	1	1	1	1	1	1	1	1	1	1
700	1	1	1	1	1	1	1	1	1	1	1	1
701	1	1	1	1	1	1	1	1	1	1	1	1
702	1	1	1	1	1	1	1	1	1	1	1	1
703	1	1	1	1	1	1	1	1	1	1	1	1
704	1	1	1	1	1	1	1	1	1	1	1	1
705	1	1	1	1	1	1	1	1	1	1	1	1
706	1	1	1	1	1	1	1	1	1	1	1	1
707	1	1	1	1	1	1	1	1	1	1	1	1
708	1	1	1	1	1	1	1	1	1	1	1	1
709	1	1	1	1	1	1	1	1	1	1	1	1
710	1	1	1	1	1	1	1	1	1	1	1	1
711	1	1	1	1	1	1	1	1	1	1	1	1
712	1	1	1	1	1	1	1	1	1	1	1	1
713	1	1	1	1	1	1	1	1	1	1	1	1
714	1	1	1	1	1	1	1	1	1	1	1	1
715	1	1	1	1	1	1	1	1	1	1	1	1
716	1	1	1	1	1	1	1	1	1	1	1	1
717	1	1	1	1	1	1	1	1	1	1	1	1
718	1	1	1	1	1	1	1	1	1	1	1	1
719	1	1	1	1	1	1	1	1	1	1	1	1
720	1	1	1	1	1	1	1	1	1	1	1	1
721	1	1	1	1	1	1	1	1	1	1	1	1
722	1	1	1	1	1	1	1	1	1	1	1	1
723	1	1	1	1	1	1	1	1	1	1	1	1
724	1	1	1	1	1	1	1	1	1	1	1	1
725	1	1	1	1	1	1	1	1	1	1	1	1
726	1	1	1	1	1	1	1	1	1	1	1	1
727	1	1	1	1	1	1	1	1	1	1	1	1
728	1	1	1	1	1	1	1	1	1	1	1	1
729	1	1	1	1	1	1	1	1	1	1	1	1
730	1	1	1	1	1	1	1	1	1	1	1	1
731	1	1	1	1	1	1	1	1	1	1	1	1
732	1	1	1	1	1	1	1	1	1	1	1	1
733	1	1	1	1	1	1	1	1	1	1	1	1
734	1	1	1	1	1	1	1	1	1	1	1	1
735	1	1	1	1	1	1	1	1	1	1	1	1
736	1	1	1	1	1	1	1	1	1	1	1	1
737	1	1	1	1	1	1	1	1	1	1	1	1
738	1	1	1	1	1	1	1	1	1	1	1	1
739	1	1	1	1	1	1	1	1	1	1	1	1
740	1	1	1	1	1	1	1	1	1	1	1	1
741	1	1	1	1	1	1	1	1	1	1	1	1
742	1	1	1	1	1	1	1	1	1	1	1	1
743	1	1	1	1	1	1	1	1	1	1	1	1
744	1	1	1	1	1	1	1	1	1	1	1	1
745	1	1	1	1	1	1	1	1	1	1	1	1
746	1	1	1	1	1	1	1	1	1	1	1	1
747	1	1	1	1	1	1	1	1	1	1	1	1
748	1	1	1	1	1	1	1	1	1	1	1	1
749	1	1	1	1	1	1	1	1	1	1	1	1
750	1	1	1	1	1	1	1	1	1	1	1	1
751	1	1	1	1	1	1	1	1	1	1	1	1
752	1	1	1	1	1	1	1	1	1	1	1	1
753	1	1	1	1	1	1	1	1	1	1	1	1
754	1	1	1	1	1	1	1	1	1	1	1	1
755	1	1	1	1	1	1	1	1	1	1	1	1
756	1	1	1	1	1	1	1	1	1	1	1	1
757	1	1	1	1	1	1	1	1	1	1	1	1
758	1	1	1	1	1	1	1	1	1	1	1	1
759	1	1	1	1	1	1	1	1	1	1	1	1
760	1	1	1	1	1	1	1	1	1	1	1	1
761	1	1	1	1	1	1	1	1	1	1	1	1
762	1	1	1	1	1	1	1	1	1	1	1	1
763	1	1	1	1	1	1	1	1	1	1	1	1
764	1	1	1	1	1	1	1	1	1	1	1	1
765	1	1	1	1	1	1	1	1	1	1	1	1
766	1	1	1	1	1	1	1	1	1	1	1	1
767	1	1	1	1	1	1	1	1	1	1	1	1
768	1	1	1	1	1	1	1	1	1	1	1	1
769	1	1	1	1	1	1	1	1	1	1	1	1
770	1	1	1	1	1	1	1	1	1	1	1	1
771	1	1	1	1	1	1	1	1	1	1	1	1
772	1	1	1	1	1	1	1	1	1	1	1	1
773	1	1	1	1	1	1	1	1	1	1	1	1
774	1	1	1	1	1	1	1	1	1	1	1	1
775	1	1	1	1	1	1	1	1	1	1	1	1
776	1	1	1	1	1	1	1	1	1	1	1	1
777	1	1	1	1	1	1	1	1	1	1	1	1
778	1	1	1	1	1	1	1	1	1	1	1	1
779	1	1	1	1	1	1	1	1	1	1	1	1
780	1	1	1	1	1	1	1	1	1	1	1	1
781	1	1	1	1	1	1	1	1	1	1	1	1
782	1	1	1	1	1	1	1	1	1	1	1	1
783	1	1	1	1	1	1	1	1	1	1	1	1
784	1	1	1	1	1	1	1	1	1	1	1	1
785	1	1	1	1	1	1	1	1	1	1	1	1
786	1	1	1	1	1	1	1	1	1	1	1	1
787	1	1	1	1	1	1	1	1	1	1	1	1
788	1	1	1	1	1	1	1	1	1	1	1	1
789	1	1	1	1	1	1	1	1	1	1	1	1
790	1	1	1	1	1	1	1	1	1	1	1	1
791	1	1	1	1	1	1	1	1	1	1	1	1
792	1	1	1	1	1	1	1	1	1	1	1	1
793	1	1	1	1	1	1	1	1	1	1	1	1
794	1	1	1	1	1	1	1	1	1	1	1	1
795	1	1	1	1	1	1	1	1	1	1	1	1
796	1	1	1	1	1	1	1	1	1	1	1	1
797	1	1	1	1	1	1	1	1	1	1	1	1
798	1	1	1	1	1	1	1	1	1	1	1	1
799	1	1	1	1	1	1	1	1	1	1	1	1
800	1	1	1	1	1	1	1	1	1	1	1	1
801	1	1	1	1	1	1	1	1	1	1	1	1
802	1	1	1	1	1	1	1	1	1	1	1	1
803	1	1	1	1	1	1	1	1	1	1	1	1
804	1	1	1	1	1	1	1	1	1	1	1	1
805	1	1	1	1	1	1	1	1	1	1	1	1
806	1	1	1	1	1	1	1	1	1	1	1	1
807	1	1	1	1	1	1	1	1	1	1	1	1
808	1	1	1	1	1	1	1	1	1	1	1	1
809	1	1	1	1	1	1	1	1	1	1	1	1
810	1	1	1	1	1	1	1	1	1	1	1	1
811	1	1	1	1	1	1	1	1	1	1	1	1
812	1	1	1	1	1	1	1	1	1	1	1	1
813	1	1	1	1	1	1	1	1	1	1	1	1
814	1	1	1	1	1	1	1	1	1	1	1	1
815	1	1	1	1	1	1	1	1	1	1	1	1
816	1	1	1	1	1	1	1	1	1	1	1	1
817	1	1	1	1	1	1	1	1	1	1	1	1
818	1	1	1	1	1	1	1	1	1	1	1	1
819	1	1	1	1	1	1	1	1	1	1	1	1
820	1	1	1	1	1	1	1	1	1	1	1	1
821	1	1	1	1	1	1	1	1	1	1	1	1
822	1	1	1	1	1	1	1	1	1	1	1	1
823	1	1	1	1	1	1	1	1	1	1	1	1
824	1	1	1	1	1	1	1	1	1	1	1	1
825	1	1	1	1	1	1	1	1	1	1	1	1
826	1	1	1	1	1	1	1	1	1	1	1	1
827	1	1	1	1	1	1	1	1	1	1	1	1
828	1	1	1	1	1	1	1	1	1	1	1	1
829	1	1	1	1	1	1	1	1	1	1	1	1
830	1	1	1	1	1	1	1	1	1	1	1	1
831	1	1	1	1	1	1	1	1	1	1	1	1
832	1	1	1	1	1	1	1	1	1	1	1	1
833	1	1	1	1	1	1	1	1	1	1	1	1
834	1	1	1	1	1	1	1	1	1	1	1	1
835	1	1	1	1	1	1	1	1	1	1	1	1
836	1	1	1	1	1	1	1	1	1	1	1	1
837	1	1	1	1	1	1	1	1	1	1	1	1
838	1	1	1	1	1	1	1	1	1	1	1	1
839	1	1	1	1	1	1	1	1	1	1	1	1
840	1	1	1	1	1	1	1	1	1	1	1	1
841	1	1	1	1	1	1	1	1	1	1	1	1
842	1	1	1	1	1	1	1	1	1	1	1	1
843	1	1	1	1	1	1	1	1	1	1	1	1
844	1	1	1	1	1	1	1	1	1	1	1	1
845	1	1	1	1	1	1	1	1	1	1	1	1
846	1	1	1	1	1	1	1	1	1	1	1	1
847	1	1	1	1	1	1	1	1	1	1	1	1
848	1	1	1	1	1	1	1	1	1	1	1	1
849	1	1	1	1	1	1	1	1	1	1	1	1
850	1	1	1	1	1	1	1	1	1	1	1	1
851	1	1	1	1	1	1	1	1	1	1	1	1
852	1	1	1	1	1	1	1	1	1	1	1	1
853	1	1	1	1	1	1	1	1	1	1	1	1
854	1	1	1	1	1	1	1	1	1	1	1	1
855	1	1	1	1	1	1	1	1	1	1	1	1
856	1	1	1	1	1	1	1	1	1	1	1	1
857	1	1	1	1	1	1	1	1	1	1	1	1
858	1	1	1	1	1	1	1	1	1	1	1	1
859	1	1	1	1	1	1	1	1	1	1	1	1
860	1	1	1	1	1	1	1	1	1	1	1	1
861	1	1	1	1	1	1	1	1	1	1	1	1
862	1	1	1	1	1	1	1	1	1	1	1	1
863	1	1	1	1	1	1	1	1	1	1	1	1
864	1	1	1	1	1	1	1	1	1	1	1	1
865	1	1	1	1	1	1	1	1	1	1	1	1
866	1	1	1	1	1	1	1	1	1	1	1	1
867	1	1	1	1	1	1	1	1	1	1	1	1
868	1	1	1	1	1	1	1	1	1	1	1	1
869	1	1	1	1	1	1	1	1	1	1	1	1
870	1	1	1	1	1	1	1	1	1	1	1	1
871	1	1	1	1	1	1	1	1	1	1	1	1
872	1	1	1	1	1	1	1	1	1	1	1	1
873	1	1	1	1	1	1	1	1	1	1	1	1
874	1	1	1	1	1	1	1	1	1	1	1	1
875	1	1	1	1	1	1	1	1	1	1	1	1
876	1	1	1	1	1	1	1	1	1	1	1	1
877	1	1	1	1	1	1	1	1	1	1	1	1
878	1	1	1	1	1	1	1	1	1	1	1	1
879	1	1	1	1	1	1	1	1	1	1	1	1
880	1	1	1	1	1	1	1	1	1	1	1	1
881	1	1	1	1	1	1	1	1	1	1	1	1
882	1	1	1	1	1	1	1	1	1	1	1	1
883	1	1	1	1	1	1	1	1	1	1	1	1
884	1	1	1	1	1	1	1	1	1	1	1	1
885	1	1	1	1	1	1	1	1	1	1	1	1
886	1	1	1	1	1	1	1	1	1	1	1	1
887	1	1	1	1	1	1	1	1	1	1	1	1
888	1	1	1	1	1	1	1	1	1	1	1	1
889	1	1	1	1	1	1	1	1	1	1	1	1
890	1	1	1	1	1	1	1	1	1	1	1	1
891	1	1	1	1	1	1	1	1	1	1	1	1
892	1	1	1	1	1	1	1	1	1	1	1	1
893	1	1	1	1	1	1	1	1	1	1	1	1
894	1	1	1	1	1	1	1	1	1	1	1	1
895	1	1	1	1	1	1	1	1	1	1	1	1
896	1	1	1	1	1	1	1	1	1	1	1	1
897	1	1	1	1	1	1	1	1	1	1	1	1
898	1	1	1	1	1	1	1	1	1	1	1	1
899	1	1	1	1	1	1	1	1	1	1	1	1
900	1	1	1	1	1	1	1	1	1	1	1	1
901	1	1	1	1	1	1	1	1	1	1	1	1
902	1	1	1	1	1	1	1	1	1	1	1	1
903	1	1	1	1	1	1	1	1	1	1	1	1
904	1	1	1	1	1	1	1	1	1	1	1	1
905	1	1	1	1	1	1	1	1	1	1	1	1
906	1	1	1	1	1	1	1	1	1	1	1	1
907	1	1	1	1	1	1	1	1	1	1	1	1
908	1	1	1	1	1	1	1	1	1	1	1	1
909	1	1	1	1	1	1	1	1	1	1	1	1
910	1	1	1	1	1	1	1	1	1	1	1	1
911	1	1	1	1	1	1	1	1	1	1	1	1
912	1	1	1	1	1	1	1	1	1	1	1	1
913	1	1	1	1	1	1	1	1	1	1	1	1
914	1	1	1	1	1	1	1	1	1	1	1	1
915	1	1	1	1	1	1	1	1	1	1	1	1
916	1	1	1	1	1	1	1	1	1	1	1	1
917	1	1	1	1	1	1	1	1	1	1	1	1
918	1	1	1	1	1	1	1	1	1	1	1	1
919	1	1	1	1	1	1	1	1	1	1	1	1
920	1	1	1	1	1	1	1	1	1	1	1	1
921	1	1	1	1	1	1	1	1	1	1	1	1
922	1	1	1	1	1	1	1	1	1	1	1	1
923	1	1	1	1	1	1	1	1	1	1	1	1
924	1	1	1	1	1	1	1	1	1	1	1	1
925	1	1	1	1	1	1	1	1	1	1	1	1
926	1	1	1	1	1	1	1	1	1	1	1	1
927	1	1	1	1	1	1	1	1	1	1	1	1
928	1	1	1	1	1	1	1	1	1	1	1	1
929	1	1	1	1	1	1	1	1	1	1	1	1
930	1	1	1	1	1	1	1	1	1	1	1	1
931	1	1	1	1	1	1	1	1	1	1	1	1
932	1	1	1	1	1	1	1	1	1	1	1	1
933	1	1	1	1	1	1	1	1	1	1	1	1
934	1	1	1	1	1	1	1	1	1	1	1	1
935	1	1	1	1	1	1	1	1	1	1	1	1
936	1	1	1	1	1	1	1	1	1	1	1	1
937	1	1	1	1	1	1	1	1	1	1	1	1
938	1	1	1	1	1	1	1	1	1	1	1	1
939	1	1	1	1	1	1	1	1	1	1	1	1
940	1	1	1	1	1	1	1	1	1	1	1	1
941	1	1	1	1	1	1	1	1	1	1	1	1
942	1	1	1	1	1	1	1	1	1	1	1	1
943	1	1	1	1	1	1	1	1	1	1	1	1
944	1	1	1	1	1	1	1	1	1	1	1	1
945	1	1	1	1	1	1	1	1	1	1	1	1
946	1	1	1	1	1	1	1	1	1	1	1	1
947	1	1	1	1	1	1	1	1	1	1	1	1
948	1	1	1	1	1	1	1	1	1	1	1	1
949	1	1	1	1	1	1	1	1	1	1	1	1
950	1	1	1	1	1	1	1	1	1	1	1	1
951	1	1	1	1	1	1	1	1	1	1	1	1
952	1	1	1	1	1	1	1	1	1	1	1	1
953	1	1	1	1	1	1	1	1	1	1	1	1
954	1	1	1	1	1	1	1	1	1	1	1	1
955	1	1	1	1	1	1	1	1	1	1	1	1
956	1	1	1	1	1	1	1	1	1	1	1	1
957	1	1	1	1	1	1	1	1	1	1	1	1
958	1	1	1	1	1	1	1	1	1	1	1	1
959	1	1	1	1	1	1	1	1	1	1	1	1
960	1	1	1	1	1	1	1	1	1	1	1	1
961	1	1	1	1	1	1	1	1	1	1	1	1
962	1	1	1	1	1	1	1	1	1	1	1	1
963	1	1	1	1	1	1	1	1	1	1	1	1
964	1	1	1	1	1	1	1	1	1	1	1	1
965	1	1	1	1	1	1	1	1	1	1	1	1
966	1	1	1	1	1	1	1	1	1	1	1	1
967	1	1	1	1	1	1	1	1	1	1	1	1
968	1	1	1	1	1	1	1	1	1	1	1	1
969	1	1	1	1	1	1	1	1	1	1	1	1
970	1	1	1	1	1	1	1	1	1	1	1	1
971	1	1	1	1	1	1	1	1	1	1	1	1
972	1	1	1	1	1	1	1	1	1	1	1	1
973	1	1	1	1	1	1	1	1	1	1	1	1
974	1	1	1	1	1	1	1	1	1	1	1	1
975	1	1	1	1	1	1	1	1	1	1	1	1
976	1	1	1	1	1	1	1	1	1	1	1	1
977	1	1	1	1	1	1	1	1	1	1	1	1
978	1	1	1	1	1	1	1	1	1	1	1	1
979	1	1	1	1	1	1	1	1	1	1	1	1
980	1	1	1	1	1	1	1	1	1	1	1	1
981	1	1	1	1	1	1	1	1	1	1	1	1
982	1	1	1	1	1	1	1	1	1	1	1	1
983	1	1	1	1	1	1	1	1	1	1	1	1
984	1	1	1	1	1	1	1	1	1	1	1	1
985	1	1	1	1	1	1	1	1	1	1	1	1
986	1	1	1	1	1	1	1	1	1	1	1	1
987	1	1	1	1	1	1	1	1	1	1	1	1
988	1	1	1	1	1	1	1	1	1	1	1	1
989	1	1	1	1	1	1	1	1	1	1	1	1
990	1	1	1	1	1	1	1	1	1	1	1	1
991	1	1	1	1	1	1	1	1	1	1	1	1
992	1	1	1	1	1	1	1	1	1	1	1	1
993	1	1	1	1	1	1	1	1	1	1	1	1
994	1	1	1	1	1	1	1	1	1	1	1	1
995	1	1	1	1	1	1	1	1	1	1	1	1
996	1	1	1	1	1	1	1	1	1	1	1	1
997	1	1	1	1	1	1	1	1	1	1	1	1
998	1	1	1	1	1	1	1	1	1	1	1	1
999	1	1	1	1	1	1	1	1	1	1	1	1
1000	1	1	1	1	1	1	1	1	1	1	1	1
1001	1	1	1	1	1	1	1	1	1	1	1	1
1002	1	1	1	1	1	1	1	1	1	1	1	1
1003	1	1	1	1	1	1	1	1	1	1	1	1
1004	1	1	1	1	1	1	1	1	1	1	1	1
1005	1	1	1	1	1	1	1	1	1	1	1	1
1006	1	1	1	1	1	1	1	1	1	1	1	1
1007	1	1	1	1	1	1	1	1	1	1	1	1
1008	1	1	1	1	1	1	1	1	1	1	1	1
1009	1	1	1	1	1	1	1	1	1	1	1	1
1010	1	1	1	1	1	1	1	1	1	1	1	1
1011	1	1	1	1	1	1	1	1	1	1	1	1
1012	1	1	1	1	1	1	1	1	1	1	1	1
1013	1	1	1	1	1	1	1	1	1	1	1	1
1014	1	1	1	1	1	1	1	1	1	1	1	1
1015	1	1	1	1	1	1	1	1	1	1	1	1
1016	1	1	1	1	1	1	1	1	1	1	1	1
1017	1	1	1	1	1	1	1	1	1	1	1	1
1018	1	1	1	1	1	1	1	1	1	1	1	1
1019	1	1	1	1	1	1	1	1	1	1	1	1
1020	1	1	1	1	1	1	1	1	1	1	1	1
1021	1	1	1	1	1	1	1	1	1	1	1	1
1022	1	1	1	1	1	1	1	1	1	1	1	1
1023	1	1	1	1	1	1	1	1	1	1	1	1
1024	1	1	1	1	1	1	1	1	1	1	1	1
1025	1	1	1	1	1	1	1	1	1	1	1	1
1026	1	1	1	1	1	1	1	1	1	1	1	1
1027	1	1	1	1	1	1	1	1	1	1	1	1
1028	1	1	1	1	1	1	1	1	1	1	1	1
1029	1	1	1	1	1	1	1	1	1	1	1	1
1030	1	1	1	1	1	1	1	1	1	1	1	1
1031	1	1	1	1	1	1	1	1	1	1	1	1
1032	1	1	1	1	1	1	1	1	1	1	1	1
1033	1	1	1	1	1	1	1	1	1	1	1	1
1034	1	1	1	1	1	1	1	1	1	1	1	1
1035	1	1	1	1	1	1	1	1	1	1	1	1
1036	1	1	1	1	1	1	1	1	1	1	1	1
1037	1	1	1	1	1	1	1	1	1	1	1	1
1038	1	1	1	1	1	1	1	1	1	1	1	1
1039	1	1	1	1	1	1	1	1	1	1	1	1
1040	1	1	1	1	1	1	1	1	1	1	1	1
1041	1	1	1	1	1	1	1	1	1	1	1	1
1042	1	1	1	1	1	1	1	1	1	1	1	1
1043	1	1	1	1	1	1	1	1	1	1	1	1
1044	1	1	1	1	1	1	1	1	1	1	1	1
1045	1	1	1	1	1	1	1	1	1	1	1	1
1046	1	1	1	1	1	1	1	1	1	1	1	1
1047	1	1	1	1	1	1	1	1	1	1	1	1
1048	1	1	1	1	1	1	1	1	1	1	1	1
1049	1	1	1	1	1	1	1	1	1	1	1	1
1050	1	1	1	1	1	1	1	1	1	1	1	1
1051	1	1	1	1	1	1	1	1	1	1	1	1
1052	1	1	1	1	1	1	1	1	1	1	1	1
1053	1	1	1	1	1	1	1	1	1	1	1	1
1054	1	1	1	1	1	1	1	1	1	1	1	1
1055	1	1	1	1	1	1	1	1	1	1	1	1
1056	1	1	1	1	1	1	1	1	1	1	1	1
1057	1	1	1	1	1	1	1	1	1	1	1	1
1058	1	1	1	1	1	1	1	1	1	1	1	1
1059	1	1	1	1	1	1	1	1	1	1	1	1
1060	1	1	1	1	1	1	1	1	1	1	1	1
1061	1	1	1	1	1	1	1	1	1	1	1	1
1062	1	1	1	1	1	1	1	1	1	1	1	1
1063	1	1	1	1	1	1	1	1	1	1	1	1
1064	1	1	1	1	1	1	1	1	1	1	1	1
1065	1	1	1	1	1	1	1	1	1	1	1	1
1066	1	1	1	1	1	1	1	1	1	1	1	1
1067	1	1	1	1	1	1	1	1	1	1	1	1
1068	1	1	1	1	1	1	1	1	1	1	1	1
1069	1	1	1	1	1	1	1	1	1	1	1	1
1070	1	1	1	1	1	1	1	1	1	1	1	1
1071	1	1	1	1	1	1	1	1	1	1	1	1
1072	1	1	1	1	1	1	1	1	1	1	1	1
1073	1	1	1	1	1	1	1	1	1	1	1	1
1074	1	1	1	1	1	1	1	1	1	1	1	1
1075	1	1	1	1	1	1	1	1	1	1	1	1
1076	1	1	1	1	1	1	1	1	1	1	1	1
1077	1	1	1	1	1	1	1	1	1	1	1	1
1078	1	1	1	1	1	1	1	1	1	1	1	1
1079	1	1	1	1	1	1	1	1	1	1	1	1
1080	1	1	1	1	1	1	1	1	1	1	1	1
1081	1	1	1	1	1	1	1	1	1	1	1	1
1082	1	1	1	1	1	1	1	1	1	1	1	1
1083	1	1	1	1	1	1	1	1	1	1	1	1
1084	1	1	1	1	1	1	1	1	1	1	1	1
1085	1	1	1	1	1	1	1	1	1	1	1	1
1086	1	1	1	1	1	1	1	1	1	1	1	1
1087	1	1	1	1	1	1	1	1	1	1	1	1
1088	1	1	1	1	1	1	1	1	1	1	1	1
1089	1	1	1	1	1	1	1	1	1	1	1	1
1090	1	1	1	1	1	1	1	1	1	1	1	1
1091	1	1	1	1	1	1	1	1	1	1	1	1
1092	1	1	1	1	1	1	1	1	1	1	1	1
1093	1	1	1	1	1	1	1	1	1	1	1	1
1094	1	1	1	1	1	1	1	1	1	1	1	1
1095	1	1	1	1	1	1	1	1	1	1	1	1
1096	1	1	1	1	1	1	1	1	1	1	1	1
1097	1	1	1	1	1	1	1	1	1	1	1	1
1098	1	1	1	1	1	1	1	1	1	1	1	1
1099	1	1	1	1	1	1	1	1	1	1	1	1
1100	1	1	1	1	1	1	1	1	1	1	1	1
1101	1	1	1	1	1	1	1	1	1	1	1	1
1102	1	1	1	1	1	1	1	1	1	1	1	1
1103	1	1	1	1	1	1	1	1	1	1	1	1
1104	1	1	1	1	1	1	1	1	1	1	1	1
1105	1	1	1	1	1	1	1	1	1	1	1	1
1106	1	1	1	1	1	1	1	1	1	1	1	1
1107	1	1	1	1	1	1	1	1	1	1	1	1
1108	1	1	1	1	1	1	1	1	1	1	1	1
1109	1	1	1	1	1	1	1	1	1	1	1	1
1110	1	1	1	1	1	1	1	1	1	1	1	1
1111	1	1	1	1	1	1	1	1	1	1	1	1
1112	1	1	1	1	1	1	1	1	1	1	1	1
1113	1	1	1	1	1	1	1	1	1	1	1	1
1114	1	1	1	1	1	1	1	1	1	1	1	1
1115	1	1	1	1	1	1	1	1	1	1	1	1
1116	1	1	1	1	1	1	1	1	1	1	1	1
1117	1	1	1	1	1	1	1	1	1	1	1	1
1118	1	1	1	1	1	1	1	1	1	1	1	1
1119	1	1	1	1	1	1	1	1	1	1	1	1
1120	1	1	1	1	1	1	1	1	1	1	1	1
1121	1	1	1	1	1	1	1	1	1	1	1	1
1122	1	1	1	1	1	1	1	1	1	1	1	1
1123	1	1	1	1	1	1	1	1	1	1	1	1
1124	1	1	1	1	1	1	1	1	1	1	1	1
1125	1	1	1	1	1	1	1	1	1	1	1	1
1126	1	1	1	1	1	1	1	1	1	1	1	1
1127	1	1	1	1	1	1	1	1	1	1	1	1
1128	1	1	1	1	1	1	1	1	1	1	1	1
1129	1	1	1	1	1	1	1	1	1	1	1	1
1130	1	1	1	1	1	1	1	1	1	1	1	1
1131	1	1	1	1	1	1	1	1	1	1	1	1
1132	1	1	1	1	1	1	1	1	1	1	1	1
1133	1	1	1	1	1	1	1	1	1	1	1	1
1134	1	1	1	1	1	1	1	1	1	1	1	1
1135	1	1	1	1	1	1	1	1	1	1	1	1
1136	1	1	1	1	1	1	1	1	1	1	1	1
1137	1	1	1	1	1	1	1	1	1	1	1	1
1138	1	1	1	1	1	1	1	1	1	1	1	1
1139	1	1	1	1	1	1	1	1	1	1	1	1
1140	1	1	1	1	1	1	1	1	1	1	1	1
1141	1	1	1	1	1	1	1	1	1	1	1	1
1142	1	1	1	1	1	1	1	1	1	1	1	1
1143	1	1	1	1	1	1	1	1	1	1	1	1
1144	1	1	1	1	1	1	1	1	1	1	1	1
1145	1	1	1	1	1	1	1	1	1	1	1	1
1146	1	1	1	1	1	1	1	1	1	1	1	1
1147	1	1	1	1	1	1	1	1	1	1	1	1
1148	1	1	1	1	1	1	1	1	1	1	1	1
1149	1	1	1	1	1	1	1	1	1	1	1	1
1150	1	1	1	1	1	1	1	1	1	1	1	1
1151	1	1	1	1	1	1	1	1	1	1	1	1
1152	1	1	1	1	1	1	1	1	1	1	1	1
1153	1	1	1	1	1	1	1	1	1	1	1	1
1154	1	1	1	1	1	1	1	1	1	1	1	1
1155	1	1	1	1	1	1	1	1	1	1	1	1
1156	1	1	1	1	1	1	1	1	1	1	1	1
1157	1	1	1	1	1	1	1	1	1	1	1	1
1158	1	1	1	1	1	1	1	1	1	1	1	1
1159	1	1	1	1	1	1	1	1	1	1	1	1
1160	1	1	1	1	1	1	1	1	1	1	1	1
1161	1	1	1	1	1	1	1	1	1	1	1	1
1162	1	1	1	1	1	1	1	1	1	1	1	1
1163	1	1	1	1	1	1	1	1	1	1	1	1
1164	1	1	1	1	1	1	1	1	1	1	1	1
1165	1	1	1	1	1	1	1	1	1	1	1	1
1166	1	1	1	1	1	1	1	1	1	1	1	1
1167	1	1	1	1	1	1	1	1	1	1	1	1
1168	1	1	1	1	1	1	1	1	1	1	1	1
1169	1	1	1	1	1	1	1	1	1	1	1	1
1170	1	1	1	1	1	1	1	1	1	1	1	1
1171	1	1	1	1	1	1	1	1	1	1	1	1
1172	1	1	1	1	1	1	1	1	1	1	1	1
1173	1	1	1	1	1	1	1	1	1	1	1	1
1174	1	1	1	1	1	1	1	1	1	1	1	1
1175	1	1	1	1	1	1	1	1	1	1	1	1
1176	1	1	1	1	1	1	1	1	1	1	1	1
1177	1	1	1	1	1	1	1	1	1	1	1	1
1178	1	1	1	1	1	1	1	1	1	1	1	1
1179	1	1	1	1	1	1	1	1	1	1	1	1
1180	1	1	1	1	1	1	1	1	1	1	1	1
1181	1	1	1	1	1	1	1	1	1	1	1	1
1182	1	1	1	1	1	1	1	1	1	1	1	1
1183	1	1	1	1	1	1	1	1	1	1	1	1
1184	1	1	1	1	1	1	1	1	1	1	1	1
1185	1	1	1	1	1	1	1	1	1	1	1	1
1186	1	1	1	1	1	1	1	1	1	1	1	1
1187	1	1	1	1	1	1	1	1	1	1	1	1
1188	1	1	1	1	1	1	1	1	1	1	1	1
1189	1	1	1	1	1	1	1	1	1	1	1	1
1190	1	1	1	1	1	1	1	1	1	1	1	1
1191	1	1	1	1	1	1	1	1	1	1	1	1
1192	1	1	1	1	1	1	1	1	1	1	1	1
1193	1	1	1	1	1	1	1	1	1	1	1	1
1194	1	1	1	1	1	1	1	1	1	1	1	1
1195	1	1	1	1	1	1	1	1	1	1	1	1
1196	1	1	1	1	1	1	1	1	1	1	1	1
1197	1	1	1	1	1	1	1	1	1	1	1	1
1198	1	1	1	1	1	1	1	1	1	1	1	1
1199	1	1	1	1	1	1	1	1	1	1	1	1
1200	1	1	1	1	1	1	1	1	1	1	1	1
1201	1	1	1	1	1	1	1	1	1	1	1	1
1202	1	1	1	1	1	1	1	1	1	1	1	1
1203	1	1	1	1	1	1	1	1	1	1	1	1
1204	1	1	1	1	1	1	1	1	1	1	1	1
1205	1	1	1	1	1	1	1	1	1	1	1	1
1206	1	1	1	1	1	1	1	1	1	1	1	1
1207	1	1	1	1	1	1	1	1	1	1	1	1
1208	1	1	1	1	1	1	1	1	1	1	1	1
1209	1	1	1	1	1	1	1	1	1	1	1	1
1210	1	1	1	1	1	1	1	1	1	1	1	1
1211	1	1	1	1	1	1	1	1	1	1	1	1
1212	1	1	1	1	1	1	1	1	1	1	1	1
1213	1	1	1	1	1	1	1	1	1	1	1	1
1214	1	1	1	1	1	1	1	1	1	1	1	1
1215	1	1	1	1	1	1	1	1	1	1	1	1
1216	1	1	1	1	1	1	1	1	1	1	1	1
1217	1	1	1	1	1	1	1	1	1	1	1	1
1218	1	1	1	1	1	1	1	1	1	1	1	1
1219	1	1	1	1	1	1	1	1	1	1	1	1
1220	1	1	1	1	1	1	1	1	1	1	1	1
1221	1	1	1	1	1	1	1	1	1	1	1	1
1222	1	1	1	1	1	1	1	1	1	1	1	1
1223	1	1	1	1	1	1	1	1	1	1	1	1
1224	1	1	1	1	1	1	1	1	1	1	1	1
1225	1	1	1	1	1	1	1	1	1	1	1	1
1226	1	1	1	1	1	1	1	1	1	1	1	1
1227	1	1	1	1	1	1	1	1	1	1	1	1
1228	1	1	1	1	1	1	1	1	1	1	1	1
1229	1	1	1	1	1	1	1	1	1	1	1	1
1230	1	1	1	1	1	1	1	1	1	1	1	1
1231	1	1	1	1	1	1	1	1	1	1	1	1
1232	1	1	1	1	1	1	1	1	1	1	1	1
1233	1	1	1	1	1	1	1	1	1	1	1	1
1234	1	1	1	1	1	1	1	1	1	1	1	1
1235	1	1	1	1	1	1	1	1	1	1	1	1
1236	1	1	1	1	1	1	1	1	1	1	1	1
1237	1	1	1	1	1	1	1	1	1	1	1	1
1238	1	1	1	1	1	1	1	1	1	1	1	1
1239	1	1	1	1	1	1	1	1	1	1	1	1
1240	1	1	1	1	1	1	1	1	1	1	1	1
1241	1	1	1	1	1	1	1	1	1	1	1	1
1242	1	1	1	1	1	1	1	1	1	1	1	1
1243	1	1	1	1	1	1	1	1	1	1	1	1
1244	1	1	1	1	1	1	1	1	1	1	1	1
1245	1	1	1	1	1	1	1	1	1	1	1	1
1246	1	1	1	1	1	1	1	1	1	1	1	1
1247	1	1	1	1	1	1	1	1	1	1	1	1
1248	1	1	1	1	1	1	1	1	1	1	1	1
1249	1	1	1	1	1	1	1	1	1	1	1	1
1250	1	1	1	1	1	1	1	1	1	1	1	1
1251	1	1	1	1	1	1	1	1	1	1	1	1
1252	1	1	1	1	1	1	1	1	1	1	1	1
1253	1	1	1	1	1	1	1	1	1	1	1	1
1254	1	1	1	1	1	1	1	1	1	1	1	1
1255	1	1	1	1	1	1	1	1	1	1	1	1
1256	1	1	1	1	1	1	1	1	1	1	1	1
1257	1	1	1	1	1	1	1	1	1	1	1	1
1258	1	1	1	1	1	1	1	1	1	1	1	1
1259	1	1	1	1	1	1	1	1	1	1	1	1
1260	1	1	1	1	1	1	1	1	1	1	1	1
1261	1	1	1	1	1	1	1	1	1	1	1	1
1262	1	1	1	1	1	1	1	1	1	1	1	1
1263	1	1	1	1	1	1	1	1	1	1	1	1
1264	1	1	1	1	1	1	1	1	1	1	1	1
1265	1	1	1	1	1	1	1	1	1	1	1	1
1266	1	1	1	1	1	1	1	1	1	1	1	1
1267	1	1	1	1	1	1	1	1	1	1	1	1
1268	1	1	1	1	1	1	1	1	1	1	1	1
1269	1	1	1	1	1	1	1	1	1	1	1	1
1270	1	1	1	1	1	1	1	1	1	1	1	1
1271	1	1	1	1	1	1	1	1	1	1	1	1
1272	1	1	1	1	1	1	1	1	1	1	1	1
1273	1	1	1	1	1	1	1	1	1	1	1	1
1274	1	1	1	1	1	1	1	1	1	1	1	1
1275	1	1	1	1	1	1	1	1	1	1	1	1
1276	1	1	1	1	1	1	1	1	1	1	1	1
1277	1	1	1	1	1	1	1	1	1	1	1	1
1278	1	1	1	1	1	1	1	1	1	1	1	1
1279	1	1	1	1	1	1	1	1	1	1	1	1
1280	1	1	1	1	1	1	1	1	1	1	1	1
1281	1	1	1	1	1	1	1	1	1	1	1	1
1282	1	1	1	1	1	1	1	1	1	1	1	1
1283	1	1	1	1	1	1	1	1	1	1	1	1
1284	1	1	1	1	1	1	1	1	1	1	1	1
1285	1	1	1	1	1	1	1	1	1	1	1	1
1286	1	1	1	1	1	1	1	1	1	1	1	1
1287	1	1	1	1	1	1	1	1	1	1	1	1
1288	1	1	1	1	1	1	1	1	1	1	1	1
1289	1	1	1	1	1	1	1	1	1	1	1	1
1290	1	1	1	1	1	1	1	1	1	1	1	1
1291	1	1	1	1	1	1	1	1	1	1	1	1
1292	1	1	1	1	1	1	1	1	1	1	1	1
1293	1	1	1	1	1	1	1	1	1	1	1	1
1294	1	1	1	1	1	1	1	1	1	1	1	1
1295	1	1	1	1	1	1	1	1	1	1	1	1
1296	1	1	1	1	1	1	1	1	1	1	1	1
1297	1	1	1	1	1	1	1	1	1	1	1	1
1298	1	1	1	1	1	1	1	1	1	1	1	1
1299	1	1	1	1	1	1	1	1	1	1	1	1
1300	1	1	1	1	1	1	1	1	1	1	1	1
1301	1	1	1	1	1	1	1	1	1	1	1	1
1302	1	1	1	1	1	1	1	1	1	1	1	1
1303	1	1	1	1	1	1	1	1	1	1	1	1
1304	1	1	1	1	1	1	1	1	1	1	1	1
1305	1	1	1	1	1	1	1	1	1	1	1	1
1306	1	1	1	1	1	1	1	1	1	1	1	1
1307	1	1	1	1	1	1	1	1	1	1	1	1
1308	1	1	1	1	1	1	1	1	1	1	1	1
1309	1	1	1	1	1	1	1	1	1	1	1	1
1310	1	1	1	1	1	1	1	1	1	1	1	1
1311	1	1	1	1	1	1	1	1	1	1	1	1
1312	1	1	1	1	1	1	1	1	1	1	1	1
1313	1	1	1	1	1	1	1	1	1	1	1	1
1314	1	1	1	1	1	1	1	1	1	1	1	1
1315	1	1	1	1	1	1	1	1	1	1	1	1
1316	1	1	1	1	1	1	1	1	1	1	1	1
1317	1	1	1	1	1	1	1	1	1	1	1	1
1318	1	1	1	1	1	1	1	1	1	1	1	1
1319	1	1	1	1	1	1	1	1	1	1	1	1
1320	1	1	1	1	1	1	1	1	1	1	1	1
1321	1	1	1	1	1	1	1	1	1	1	1	1
1322	1	1	1	1	1	1	1	1	1	1	1	1
1323	1	1	1	1	1	1	1	1	1	1	1	1
1324	1	1	1	1	1	1	1	1	1	1	1	1
1325	1	1	1	1	1	1	1	1	1	1	1	1
1326	1	1	1	1	1	1	1	1	1	1	1	1
1327	1	1	1	1	1	1	1	1	1	1	1	1
1328	1	1	1	1	1	1	1	1	1	1	1	1
1329	1	1	1	1	1	1	1	1	1	1	1	1
1330	1	1	1	1	1	1	1	1	1	1	1	1
1331	1	1	1	1	1	1	1	1	1	1	1	1
1332	1	1	1	1	1	1	1	1	1	1	1	1
1333	1	1	1	1	1	1	1	1	1	1	1	1
1334	1	1	1	1	1	1	1	1	1	1	1	1
1335	1	1	1	1	1	1	1	1	1	1	1	1
1336	1	1	1	1	1	1	1	1	1	1	1	1
1337	1	1	1	1	1	1	1	1	1	1	1	1
1338	1	1	1	1	1	1	1	1	1	1	1	1
1339	1	1	1	1	1	1	1	1	1	1	1	1
1340	1	1	1	1	1	1	1	1	1	1	1	1
1341	1	1	1	1	1	1	1	1	1	1	1	1
1342	1	1	1	1	1	1	1	1	1	1	1	1
1343	1	1	1	1	1	1	1	1	1	1	1	1
1344	1	1	1	1	1	1	1	1	1	1	1	1
1345	1	1	1	1	1	1	1	1	1	1	1	1
1346	1	1	1	1	1	1	1	1	1	1	1	1
1347	1	1	1	1	1	1	1	1	1	1	1	1
1348	1	1	1	1	1	1	1	1	1	1	1	1
1349	1	1	1	1	1	1	1	1	1	1	1	1
1350	1	1	1	1	1	1	1	1	1	1	1	1
1351	1	1	1	1	1	1	1	1	1	1	1	1
1352	1	1	1	1	1	1	1	1	1	1	1	1
1353	1	1	1	1	1	1	1	1	1	1	1	1
1354	1	1	1	1	1	1	1	1	1	1	1	1
1355	1	1	1	1	1	1	1	1	1	1	1	1
1356	1	1	1	1	1	1	1	1	1	1	1	1
1357	1	1	1	1	1	1	1	1	1	1	1	1
1358	1	1	1	1	1	1	1	1	1	1	1	1
1359	1	1	1	1	1	1	1	1	1	1	1	1
1360	1	1	1	1	1	1	1	1	1	1	1	1
1361	1	1	1	1	1	1	1	1	1	1	1	1
1362	1	1	1	1	1	1	1	1	1	1	1	1
1363	1	1	1	1	1	1	1	1	1	1	1	1
1364	1	1	1	1	1	1	1	1	1	1	1	1
1365	1	1	1	1	1	1	1	1	1	1	1	1
1366	1	1	1	1	1	1	1	1	1	1	1	1
1367	1	1	1	1	1	1	1	1	1	1	1	1
1368	1	1	1	1	1	1	1	1	1	1	1	1
1369	1	1	1	1	1	1	1	1	1	1	1	1
1370	1	1	1	1	1	1	1	1	1	1	1	1
1371	1	1	1	1	1	1	1	1	1	1	1	1
1372	1	1	1	1	1	1	1	1	1	1	1	1
1373	1	1	1	1	1	1	1	1	1	1	1	1
1374	1	1	1	1	1	1	1	1	1	1	1	1
1375	1	1	1	1	1	1	1	1	1	1	1	1
1376	1	1	1	1	1	1	1	1	1	1	1	1
1377	1	1	1	1	1	1	1	1	1	1	1	1
1378	1	1	1	1	1	1	1	1	1	1	1	1
1379	1	1	1	1	1	1	1	1	1	1	1	1
1380	1	1	1	1	1	1	1	1	1	1	1	1
1381	1	1	1	1	1	1	1	1	1	1	1	1
1382	1	1	1	1	1	1	1	1	1	1	1	1
1383	1	1	1	1	1	1	1	1	1	1	1	1
1384	1	1	1	1	1	1	1	1	1	1	1	1
1385	1	1	1	1	1	1	1	1	1	1	1	1
1386	1	1	1	1	1	1	1	1	1	1	1	1
1387	1	1	1	1	1	1	1	1	1	1	1	1
1388	1	1	1	1	1	1	1	1	1	1	1	1
1389	1	1	1	1	1	1	1	1	1	1	1	1
1390	1	1	1	1	1	1	1	1	1	1	1	1
1391	1	1	1	1	1	1	1	1	1	1	1	1
1392	1	1	1	1	1	1	1	1	1	1	1	1
1393	1	1	1	1	1	1	1	1	1	1	1	1
1394	1	1	1	1	1	1	1	1	1	1	1	1
1395	1	1	1	1	1	1	1	1	1	1	1	1
1396	1	1	1	1	1	1	1	1	1	1	1	1
1397	1	1	1	1	1	1	1	1	1	1	1	1
1398	1	1	1	1	1	1	1	1	1	1	1	1
1399	1	1	1	1	1	1	1	1	1	1	1	1
1400	1	1	1	1	1	1	1	1	1	1	1	1
1401	1	1	1	1	1	1	1	1	1	1	1	1
1402	1	1	1	1	1	1	1	1	1	1	1	1
1403	1	1	1	1	1	1	1	1	1	1	1	1
1404	1	1	1	1	1	1	1	1	1	1	1	1
1405	1	1	1	1	1	1	1	1	1	1	1	1
1406	1	1	1	1	1	1	1	1	1	1	1	1
1407	1	1	1	1	1	1	1	1	1	1	1	1
1408	1	1	1	1	1	1	1	1	1	1	1	1
1409	1	1	1	1	1	1	1	1	1	1	1	1
1410	1	1	1	1	1	1	1	1	1	1	1	1
1411	1	1	1	1	1	1	1	1	1	1	1	1
1412	1	1	1	1	1	1	1	1	1	1	1	1
1413	1	1	1	1	1	1	1	1	1	1	1	1
1414	1	1	1	1	1	1	1	1	1	1	1	1
1415	1	1	1	1	1	1	1	1	1	1	1	1
1416	1	1	1	1	1	1	1	1	1	1	1	1
1417	1	1	1	1	1	1	1	1	1	1	1	1
1418	1	1	1	1	1	1	1	1	1	1	1	1
1419	1	1	1	1	1	1	1	1	1	1	1	1
1420	1	1	1	1	1	1	1	1	1	1	1	1
1421	1	1	1	1	1	1	1	1	1	1	1	1
1422	1	1	1	1	1	1	1	1	1	1	1	1
1423	1	1	1	1	1	1	1	1	1	1	1	1
1424	1	1	1	1	1	1	1	1	1	1	1	1
1425	1	1	1	1	1	1	1	1	1	1	1	1
1426	1	1	1	1	1	1	1	1	1	1	1	1
1427	1	1	1	1	1	1	1	1	1	1	1	1
1428	1	1	1	1	1	1	1	1	1	1	1	1
1429	1	1	1	1	1	1	1	1	1	1	1	1
1430	1	1	1	1	1	1	1	1	1	1	1	1
1431	1	1	1	1	1	1	1	1	1	1	1	1
1432	1	1	1	1	1	1	1	1	1	1	1	1
1433	1	1	1	1	1	1	1	1	1	1	1	1
1434	1	1	1	1	1	1	1	1	1	1	1	1
1435	1	1	1	1	1	1	1	1	1	1	1	1
1436	1	1	1	1	1	1	1	1	1	1	1	1
1437	1	1	1	1	1	1	1	1	1	1	1	1
1438	1	1	1	1	1	1	1	1	1	1	1	1
1439	1	1	1	1	1	1	1	1	1	1	1	1
1440	1	1	1	1	1	1	1	1	1	1	1	1
1441	1	1	1	1	1	1	1	1	1	1	1	1
1442	1	1	1	1	1	1	1	1	1	1	1	1
1443	1	1	1	1	1	1	1	1	1	1	1	1
1444	1	1	1	1	1	1	1	1	1	1	1	1
1445	1	1	1	1	1	1	1	1	1	1	1	1
1446	1	1	1	1	1	1	1	1	1	1	1	1
1447	1	1	1	1	1	1	1	1	1	1	1	1
1448	1	1	1	1	1	1	1	1	1	1	1	1
1449	1	1	1	1	1	1	1	1	1	1	1	1
1450	1	1	1	1	1	1	1	1	1	1	1	1
1451	1	1	1	1	1	1	1	1	1	1	1	1
1452	1	1	1	1	1	1	1	1	1	1	1	1
1453	1	1	1	1	1	1	1	1	1	1	1	1
1454	1	1	1	1	1	1	1	1	1	1	1	1
1455	1	1	1	1	1	1	1	1	1	1	1	1
1456	1	1	1	1	1	1	1	1	1	1	1	1
1457	1	1	1	1	1	1	1	1	1	1	1	1
1458	1	1	1	1	1	1	1	1	1	1	1	1
1459	1	1	1	1	1	1	1	1	1	1	1	1
1460	1	1	1	1	1	1	1	1	1	1	1	1
1461	1	1	1	1	1	1	1	1	1	1	1	1
1462	1	1	1	1	1	1	1	1	1	1	1	1
1463	1	1	1	1	1	1	1	1	1	1	1	1
1464	1	1	1	1	1	1	1	1	1	1	1	1
1465	1	1	1	1	1	1	1	1	1	1	1	1
1466	1	1	1	1	1	1	1	1	1	1	1	1
1467	1	1	1	1	1	1	1	1	1	1	1	1
1468	1	1	1	1	1	1	1	1	1	1	1	1
1469	1	1	1	1	1	1	1	1	1	1	1	1
1470	1	1	1	1	1	1	1	1	1	1	1	1
1471	1	1	1	1	1	1	1	1	1	1	1	1
1472	1	1	1	1	1	1	1	1	1	1	1	1
1473	1	1	1	1	1	1	1	1	1	1	1	1
1474	1	1	1	1	1	1	1	1	1	1	1	1
1475	1	1	1	1	1	1	1	1	1	1	1	1
1476	1	1	1	1	1	1	1	1	1	1	1	1
1477	1	1	1	1	1	1	1	1	1	1	1	1
1478	1	1	1	1	1	1	1	1	1	1	1	1
1479	1	1	1	1	1	1	1	1	1	1	1	1
1480	1	1	1	1	1	1	1	1	1	1	1	1
1481	1	1	1	1	1	1	1	1	1	1	1	1
1482	1	1	1	1	1	1	1	1	1	1	1	1
1483	1	1	1	1	1	1	1	1	1	1	1	1
1484	1	1	1	1	1	1	1	1	1	1	1	1
1485	1	1	1	1	1	1	1	1	1	1	1	1
1486	1	1	1	1	1	1	1	1	1	1	1	1
1487	1	1	1	1	1	1	1	1	1	1	1	1
1488	1	1	1	1	1	1	1	1	1	1	1	1
1489	1	1	1	1	1	1	1	1	1	1	1	1
1490	1	1	1	1	1	1	1	1	1	1	1	1
1491	1	1	1	1	1	1	1	1	1	1	1	1
1492	1	1	1	1	1	1	1	1	1	1	1	1
1493	1	1	1	1	1	1	1	1	1	1	1	1
1494	1	1	1	1	1	1	1	1	1	1	1	1
1495	1	1	1	1	1	1	1	1	1	1	1	1
1496	1	1	1	1	1	1	1	1	1	1	1	1
1497	1	1	1	1	1	1	1	1	1	1	1	1
1498	1	1	1	1	1	1	1	1	1	1	1	1
1499	1	1	1	1	1	1	1	1	1	1	1	1
1500	1	1	1	1	1	1	1	1	1	1	1	1
1501	1	1	1	1	1	1	1	1	1	1	1	1
1502	1	1	1	1	1	1	1	1	1	1	1	1
1503	1	1	1	1	1	1	1	1	1	1	1	1
1504	1	1	1	1	1	1	1	1	1	1	1	1
1505	1	1	1	1	1	1	1	1	1	1	1	1
1506	1	1	1	1	1	1	1	1	1	1	1	1
1507	1	1	1	1	1	1	1	1	1	1	1	1
1508	1	1	1	1	1	1	1	1	1	1	1	1
1509	1	1	1	1	1	1	1	1	1	1	1	1
1510	1	1	1	1	1	1	1	1	1	1	1	1
1511	1	1	1	1	1	1	1	1	1	1	1	1
1512	1	1	1	1	1	1	1	1	1	1	1	1
1513	1	1	1	1	1	1	1	1	1	1	1	1
1514	1	1	1	1	1	1	1	1	1	1	1	1
1515	1	1	1	1	1	1	1	1	1	1	1	1
1516	1	1	1	1	1	1	1	1	1	1	1	1
1517	1	1	1	1	1	1	1	1	1	1	1	1
1518	1	1	1	1	1	1	1	1	1	1	1	1
1519	1	1	1	1	1	1	1	1	1	1	1	1
1520	1	1	1	1	1	1	1	1	1	1	1	1
1521	1	1	1	1	1	1	1	1	1	1	1	1
1522	1	1	1	1	1	1	1	1	1	1	1	1
1523	1	1	1	1	1	1	1	1	1	1	1	1
1524	1	1	1	1	1	1	1	1	1	1	1	1
1525	1	1	1	1	1	1	1	1	1	1	1	1
1526	1	1	1	1	1	1	1	1	1	1	1	1
1527	1	1	1	1	1	1	1	1	1	1	1	1
1528	1	1	1	1	1	1	1	1	1	1	1	1
1529	1	1	1	1	1	1	1	1	1	1	1	1
1530	1	1	1	1	1	1	1	1	1	1	1	1
1531	1	1	1	1	1	1	1	1	1	1	1	1
1532	1	1	1	1	1	1	1	1	1	1	1	1
1533	1	1	1	1	1	1	1	1	1	1	1	1
1534	1	1	1	1	1	1	1	1	1	1	1	1
1535	1	1	1	1	1	1	1	1	1	1	1	1
1536	1	1	1	1	1	1	1	1	1	1	1	1
1537	1	1	1	1	1	1	1	1	1	1	1	1
1538	1	1	1	1	1	1	1	1	1	1	1	1
1539	1	1	1	1	1	1	1	1	1	1	1	1
1540	1	1	1	1	1	1	1	1	1	1	1	1
1541	1	1	1	1	1	1	1	1	1	1	1	1
1542	1	1	1	1	1	1	1	1	1	1	1	1
1543	1	1	1	1	1	1	1	1	1	1	1	1
1544	1	1	1	1	1	1	1	1	1	1	1	1
1545	1	1	1	1	1	1	1	1	1	1	1	1
1546	1	1	1	1	1	1	1	1	1	1	1	1
1547	1	1	1	1	1	1	1	1	1	1	1	1
1548	1	1	1	1	1	1	1	1	1	1	1	1
1549	1	1	1	1	1	1	1	1	1	1	1	1
1550	1	1	1	1	1	1	1	1	1	1	1	1
1551	1	1	1	1	1	1	1	1	1	1	1	1
1552	1	1	1	1	1	1	1	1	1	1	1	1
1553	1	1	1	1	1	1	1	1	1	1	1	1
1554	1	1	1	1	1	1	1	1	1	1	1	1
1555	1	1	1	1	1	1	1	1	1	1	1	1
1556	1	1	1	1	1	1	1	1	1	1	1	1
1557	1	1	1	1	1	1	1	1	1	1	1	1
1558	1	1	1	1	1	1	1	1	1	1	1	1
1559	1	1	1	1	1	1	1	1	1	1	1	1
1560	1	1	1	1	1	1	1	1	1	1	1	1
1561	1	1	1	1	1	1	1	1	1	1	1	1
1562	1	1	1	1	1	1	1	1	1	1	1	1
1563	1	1	1	1	1	1	1	1	1	1	1	1
1564	1	1	1	1	1	1	1	1	1	1	1	1
1565	1	1	1	1	1	1	1	1	1	1	1	1
1566	1	1	1	1	1	1	1	1	1	1	1	1
1567	1	1	1	1	1	1	1	1	1	1	1	1
1568	1	1	1	1	1	1	1	1	1	1	1	1
1569	1	1	1	1	1	1	1	1	1	1	1	1
1570	1	1	1	1	1	1	1	1	1	1	1	1
1571	1	1	1	1	1	1	1	1	1	1	1	1
1572	1	1	1	1	1	1	1	1	1	1	1	1
1573	1	1	1	1	1	1	1	1	1	1	1	1
1574	1	1	1	1	1	1	1	1	1	1	1	1
1575	1	1	1	1	1	1	1	1	1	1	1	1
1576	1	1	1	1	1	1	1	1	1	1	1	1
1577	1	1	1	1	1	1	1	1	1	1	1	1
1578	1	1	1	1	1	1	1	1	1	1	1	1
1579	1	1	1	1	1	1	1	1	1	1	1	1
1580	1	1	1	1	1	1	1	1	1	1	1	1
1581	1	1	1	1	1	1	1	1	1	1	1	1
1582	1	1	1	1	1	1	1	1	1	1	1	1
1583	1	1	1	1	1	1	1	1	1	1	1	1
1584	1	1	1	1	1	1	1	1	1	1	1	1
1585	1	1	1	1	1	1	1	1	1	1	1	1
1586	1	1	1	1	1	1	1	1	1	1	1	1
1587	1	1	1	1	1	1	1	1	1	1	1	1
1588	1	1	1	1	1	1	1	1	1	1	1	1
1589	1	1	1	1	1	1	1	1	1	1	1	1
1590	1	1	1	1	1	1	1	1	1	1	1	1
1591	1	1	1	1	1	1	1	1	1	1	1	1
1592	1	1	1	1	1	1	1	1	1	1	1	1
1593	1	1	1	1	1	1	1	1	1	1	1	1
1594	1	1	1	1	1	1	1	1	1	1	1	1
1595	1	1	1	1	1	1	1	1	1	1	1	1
1596	1	1	1	1	1	1	1	1	1	1	1	1
1597	1	1	1	1	1	1	1	1	1	1	1	1
1598	1	1	1	1	1	1	1	1	1	1	1	1
1599	1	1	1	1	1	1	1	1	1	1	1	1
1600	1	1	1	1	1	1	1	1	1	1	1	1
1601	1	1	1	1	1	1	1	1	1	1	1	1
1602	1	1	1	1	1	1	1	1	1	1	1	1
1603	1	1	1	1	1	1	1	1	1	1	1	1
1604	1	1	1	1	1	1	1	1	1	1	1	1
1605	1	1	1	1	1	1	1	1	1	1	1	1
1606	1	1	1	1	1	1	1	1	1	1	1	1
1607	1	1	1	1	1	1	1	1	1	1	1	1
1608	1	1	1	1	1	1	1	1	1	1	1	1
1609	1	1	1	1	1	1	1	1	1	1	1	1
1610	1	1	1	1	1	1	1	1	1	1	1	1
1611	1	1	1	1	1	1	1	1	1	1	1	1
1612	1	1	1	1	1	1	1	1	1	1	1	1
1613	1	1	1	1	1	1	1	1	1	1	1	1
1614	1	1	1	1	1	1	1	1	1	1	1	1
1615	1	1	1	1	1	1	1	1	1	1	1	1
1616	1	1	1	1	1	1	1	1	1	1	1	1
1617	1	1	1	1	1	1	1	1	1	1	1	1
1618	1	1	1	1	1	1	1	1	1	1	1	1
1619	1	1	1	1	1	1	1	1	1	1	1	1
1620	1	1	1	1	1	1	1	1	1	1	1	1
1621	1	1	1	1	1	1	1	1	1	1	1	1
1622	1	1	1	1	1	1	1	1	1	1	1	1
1623	1	1	1	1	1	1	1	1	1	1	1	1
1624	1	1	1	1	1	1	1	1	1	1	1	1
1625	1	1	1	1	1	1	1	1	1	1	1	1
1626	1	1	1	1	1	1	1	1	1	1	1	1
1627	1	1	1	1	1	1	1	1	1	1	1	1
1628	1	1	1	1	1	1	1	1	1	1	1	1
1629	1	1	1	1	1	1	1	1	1	1	1	1
1630	1	1	1	1	1	1	1	1	1	1	1	1
1631	1	1	1	1	1	1	1	1	1	1	1	1
1632	1	1	1	1	1	1	1	1	1	1	1	1
1633	1	1	1	1	1	1	1	1	1	1	1	1
1634	1	1	1	1	1	1	1	1	1	1	1	1
1635	1	1	1	1	1	1	1	1	1	1	1	1
1636	1	1	1	1	1	1	1	1	1	1	1	1
1637	1	1	1	1	1	1	1	1	1	1	1	1
1638	1	1	1	1	1	1	1	1	1	1	1	1
1639	1	1	1	1	1	1	1	1	1	1	1	1
1640	1	1	1	1	1	1	1	1	1	1	1	1
1641	1	1	1	1	1	1	1	1	1	1	1	1
1642	1	1	1	1	1	1	1	1	1	1	1	1
1643	1	1	1	1	1	1	1	1	1	1	1	1
1644	1	1	1	1	1	1	1	1	1	1	1	1
1645	1	1	1	1	1	1	1	1	1	1	1	1
1646	1	1	1	1	1	1	1	1	1	1	1	1
1647	1	1	1	1	1	1	1	1	1	1	1	1
1648	1	1	1	1	1	1	1	1	1	1	1	1
1649	1	1	1	1	1	1	1	1	1	1	1	1
1650	1	1	1	1	1	1	1	1	1	1	1	1
1651	1	1	1	1	1	1	1	1	1	1	1	1
1652	1	1	1	1	1	1	1	1	1	1	1	1
1653	1	1	1	1	1	1	1	1	1	1	1	1
1654	1	1	1	1	1	1	1	1	1	1	1	1
1655	1	1	1	1	1	1	1	1	1	1	1	1
1656	1	1	1	1	1	1	1	1	1	1	1	1
1657	1	1	1	1	1	1	1	1	1	1	1	1
1658	1	1	1	1	1	1	1	1	1	1	1	1
1659	1	1	1	1	1	1	1	1	1	1	1	1
1660	1	1	1	1	1	1	1	1	1	1	1	1
1661	1	1	1	1	1	1	1	1	1	1	1	1
1662	1	1	1	1	1	1	1	1	1	1	1	1
1663	1	1	1	1	1	1	1	1	1	1	1	1
1664	1	1	1	1	1	1	1	1	1	1	1	1
1665	1	1	1	1	1	1	1	1	1	1	1	1
1666	1	1	1	1	1	1	1	1	1	1	1	1
1667	1	1	1	1	1	1	1	1	1	1	1	1
1668	1	1	1	1	1	1	1	1	1	1	1	1
1669	1	1	1	1	1	1	1	1	1	1	1	1
1670	1	1	1	1	1	1	1	1	1	1	1	1
1671	1	1	1	1	1	1	1	1	1	1	1	1
1672	1	1	1	1	1	1	1	1	1	1	1	1
1673	1	1	1	1	1	1	1	1	1	1	1	1
1674	1	1	1	1	1	1	1	1	1	1	1	1
1675	1	1	1	1	1	1	1	1	1	1	1	1
1676	1	1	1	1	1	1	1	1	1	1	1	1
1677	1	1	1	1	1	1	1	1	1	1	1	1
1678	1	1	1	1	1	1	1	1	1	1	1	1
1679	1	1	1	1	1	1	1	1	1	1	1	1
1680	1	1	1	1	1	1	1	1	1	1	1	1
1681	1	1	1	1	1	1	1	1	1	1	1	1
1682	1	1	1	1	1	1	1	1	1	1	1	1
1683	1	1	1	1	1	1	1	1	1	1	1	1
1684	1	1	1	1	1	1	1	1	1	1	1	1
1685	1	1	1	1	1	1	1	1	1	1	1	1
1686	1	1	1	1	1	1	1	1	1	1	1	1
1687	1	1	1	1	1	1	1	1	1	1	1	1
1688	1	1	1	1	1	1	1	1	1	1	1	1
1689	1	1	1	1	1	1	1	1	1	1	1	1
1690	1	1	1	1	1	1	1	1	1	1	1	1
1691	1	1	1	1	1	1	1	1	1	1	1	1
1692	1	1	1	1	1	1	1	1	1	1	1	1
1693	1	1	1	1	1	1	1	1	1	1	1	1
1694	1	1	1	1	1	1	1	1	1	1	1	1
1695	1	1	1	1	1	1	1	1	1	1	1	1
1696	1	1	1	1	1	1	1	1	1	1	1	1
1697	1	1	1	1	1	1	1	1	1	1	1	1
1698	1	1	1	1	1	1	1	1	1	1	1	1
1699	1	1	1	1	1	1	1	1	1	1	1	1
1700	1	1	1	1	1	1	1	1	1	1	1	1
1701	1	1	1	1	1	1	1	1	1	1	1	1
1702	1	1	1	1	1	1	1	1	1	1	1	1
1703	1	1	1	1	1	1	1	1	1	1	1	1
1704	1	1	1	1	1	1	1	1	1	1	1	1
1705	1	1	1	1	1	1	1	1	1	1	1	1
1706	1	1	1	1	1	1	1	1	1	1	1	1
1707	1	1	1	1	1	1	1	1	1	1	1	1
1708	1	1	1	1	1	1	1	1	1	1	1	1
1709	1	1	1	1	1	1	1	1	1	1	1	1
1710	1	1	1	1	1	1	1	1	1	1	1	1
1711	1	1	1	1	1	1	1	1	1	1	1	1
1712	1	1	1	1	1	1	1	1	1	1	1	1
1713	1	1	1	1	1	1	1	1	1	1	1	1
1714	1	1	1	1	1	1	1	1	1	1	1	1
1715	1	1	1	1	1	1	1	1	1	1	1	1
1716	1	1	1	1	1	1	1	1	1	1	1	1
1717	1	1	1	1	1	1	1	1	1	1	1	1
1718	1	1	1	1	1	1	1	1	1	1	1	1
1719	1	1	1	1	1	1	1	1	1	1	1	1
1720	1	1	1	1	1	1	1	1	1	1	1	1
1721	1	1	1	1	1	1	1	1	1	1	1	1
1722	1	1	1	1	1	1	1	1	1	1	1	1
1723	1	1	1	1	1	1	1	1	1	1	1	1
1724	1	1	1	1	1	1	1	1	1	1	1	1
1725	1	1	1	1	1	1	1	1	1	1	1	1
1726	1	1	1	1	1	1	1	1	1	1	1	1
1727	1	1	1	1	1	1	1	1	1	1	1	1
1728	1	1	1	1	1	1	1	1	1	1	1	1
1729	1	1	1	1	1	1	1	1	1	1	1	1
1730	1	1	1	1	1	1	1	1	1	1	1	1
1731	1	1	1	1	1	1	1	1	1	1	1	1
1732	1	1	1	1	1	1	1	1	1	1	1	1
1733	1	1	1	1	1	1	1	1	1	1	1	1
1734	1	1	1	1	1	1	1	1	1	1	1	1
1735	1	1	1	1	1	1	1	1	1	1	1	1
1736	1	1	1	1	1	1	1	1	1	1	1	1
1737	1	1	1	1	1	1	1	1	1	1	1	1
1738	1	1	1	1	1	1	1	1	1	1	1	1
1739	1	1	1	1	1	1	1	1	1	1	1	1
1740	1	1	1	1	1	1	1	1	1	1	1	1
1741	1	1	1	1	1	1	1	1	1	1	1	1
1742	1	1	1	1	1	1	1	1	1	1	1	1
1743	1	1	1	1	1	1	1	1	1	1	1	1
1744	1	1	1	1	1	1	1	1	1	1	1	1
1745	1	1	1	1	1	1	1	1	1	1	1	1
1746	1	1	1	1	1	1	1	1	1	1	1	1
1747	1	1	1	1	1	1	1	1	1	1	1	1
1748	1	1	1	1	1	1	1	1	1	1	1	1
1749	1	1	1	1	1	1	1	1	1	1	1	1
1750	1	1	1	1	1	1	1	1	1	1	1	1
1751	1	1	1	1	1	1	1	1	1	1	1	1
1752	1	1	1	1	1	1	1	1	1	1	1	1
1753	1	1	1	1	1	1	1	1	1	1	1	1
1754	1	1	1	1	1	1	1	1	1	1	1	1
1755	1	1	1	1	1	1	1	1	1	1	1	1
1756	1	1	1	1	1	1	1	1	1	1	1	1
1757	1	1	1	1	1	1	1	1	1	1	1	1
1758	1	1	1	1	1	1	1	1	1	1	1	1
1759	1	1	1	1	1	1	1	1	1	1	1	1
1760	1	1	1	1	1	1	1	1	1	1	1	1
1761	1	1	1	1	1	1	1	1	1	1	1	1
1762	1	1	1	1	1	1	1	1	1	1	1	1
1763	1	1	1	1	1	1	1	1	1	1	1	1
1764	1	1	1	1	1	1	1	1	1	1	1	1
1765	1	1	1	1	1	1	1	1	1	1	1	1
1766	1	1	1	1	1	1	1	1	1	1	1	1
1767	1	1	1	1	1	1	1	1	1	1	1	1
1768	1	1	1	1	1	1	1	1	1	1	1	1
1769	1	1	1	1	1	1	1	1	1	1	1	1
1770	1	1	1	1	1	1	1	1	1	1	1	1
1771	1	1	1	1	1	1	1	1	1	1	1	1
1772	1	1	1	1	1	1	1	1	1	1	1	1
1773	1	1	1	1	1	1	1	1	1	1	1	1
1774	1	1	1	1	1	1	1	1	1	1	1	1
1775	1	1	1	1	1	1	1	1	1	1	1	1
1776	1	1	1	1	1	1	1	1	1	1	1	1
1777	1	1	1	1	1	1	1	1	1	1	1	1
1778	1	1	1	1	1	1	1	1	1	1	1	1
1779	1	1	1	1	1	1	1	1	1	1	1	1
1780	1	1	1	1	1	1	1	1	1	1	1	1
1781	1	1	1	1	1	1	1	1	1	1	1	1
1782	1	1	1	1	1	1	1	1	1	1	1	1
1783	1	1	1	1	1	1	1	1	1	1	1	1
1784	1	1	1	1	1	1	1	1	1	1	1	1
1785	1	1	1	1	1	1	1	1	1	1	1	1
1786	1	1	1	1	1	1	1	1	1	1	1	1
1787	1	1	1	1	1	1	1	1	1	1	1	1
1788	1	1	1	1	1	1	1	1	1	1	1	1
1789	1	1	1	1	1	1	1	1	1	1	1	1
1790	1	1	1	1	1	1	1	1	1	1	1	1
1791	1	1	1	1	1	1	1	1	1	1	1	1
1792	1	1	1	1	1	1	1	1	1	1	1	1
1793	1	1	1	1	1	1	1	1	1	1	1	1
1794	1	1	1	1	1	1	1	1	1	1	1	1
1795	1	1	1	1	1	1	1	1	1	1	1	1
1796	1	1	1	1	1	1	1	1	1	1	1	1
1797	1	1	1	1	1	1	1	1	1	1	1	1
1798	1	1	1	1	1	1	1	1	1	1	1	1
1799	1	1	1	1	1	1	1	1	1	1	1	1
1800	1	1	1	1	1	1	1	1	1	1	1	1
1801	1	1	1	1	1	1	1	1	1	1	1	1
1802	1	1	1	1	1	1	1	1	1	1	1	1
1803	1	1	1	1	1	1	1	1	1	1	1	1
1804	1	1	1	1	1	1	1	1	1	1	1	1
1805	1	1	1	1	1	1	1	1	1	1	1	1
1806	1	1	1	1	1	1	1	1	1	1	1	1
1807	1	1	1	1	1	1	1	1	1	1	1	1
1808	1	1	1	1	1	1	1	1	1	1	1	1
1809	1	1	1	1	1	1	1	1	1	1	1	1
1810	1	1	1	1	1	1	1	1	1	1	1	1
1811	1	1	1	1	1	1	1	1	1	1	1	1
1812	1	1	1	1	1	1	1	1	1	1	1	1
1813	1	1	1	1	1	1	1	1	1	1	1	1
1814	1	1	1	1	1	1	1	1	1	1	1	1
1815	1	1	1	1	1	1	1	1	1	1	1	1
1816	1	1	1	1	1	1	1	1	1	1	1	1
1817	1	1	1	1	1	1	1	1	1	1	1	1
1818	1	1	1	1	1	1	1	1	1	1	1	1
1819	1	1	1	1	1	1	1	1	1	1	1	1
1820	1	1	1	1	1	1	1	1	1	1	1	1
1821	1	1	1	1	1	1	1	1	1	1	1	1
1822	1	1	1	1	1	1	1	1	1	1	1	1
1823	1	1	1	1	1	1	1	1	1	1	1	1
1824	1	1	1	1	1	1	1	1	1	1	1	1
1825	1	1	1	1	1	1	1	1	1	1	1	1
1826	1	1	1	1	1	1	1	1	1	1	1	1
1827	1	1	1	1	1	1	1	1	1	1	1	1
1828	1	1	1	1	1	1	1	1	1	1	1	1
1829	1	1	1	1	1	1	1	1	1	1	1	1
1830	1	1	1	1	1	1	1	1	1	1	1	1
1831	1	1	1	1	1	1	1	1	1	1	1	1
1832	1	1	1	1	1	1	1	1	1	1	1	1
1833	1	1	1	1	1	1	1	1	1	1	1	1
1834	1	1	1	1	1	1	1	1	1	1	1	1
1835	1	1	1	1	1	1	1	1	1	1	1	1
1836	1	1	1	1	1	1	1	1	1	1	1	1
1837	1	1	1	1	1	1	1	1	1	1	1	1
1838	1	1	1	1	1	1	1	1	1	1	1	1
1839	1	1	1	1	1	1	1	1	1	1	1	1
1840	1	1	1	1	1	1	1	1	1	1	1	1
1841	1	1	1	1	1	1	1	1	1	1	1	1
1842	1	1	1	1	1	1	1	1	1	1	1	1
1843	1	1	1	1	1	1	1	1	1	1	1	1
1844	1	1	1	1	1	1	1	1	1	1	1	1
1845	1	1	1	1	1	1	1	1	1	1	1	1
1846	1	1	1	1	1	1	1	1	1	1	1	1
1847	1	1	1	1	1	1	1	1	1	1	1	1
1848	1	1	1	1	1	1	1	1	1	1	1	1
1849	1	1	1	1	1	1	1	1	1	1	1	1
1850	1	1	1	1	1	1	1	1	1	1	1	1
1851	1	1	1	1	1	1	1	1	1	1	1	1
1852	1	1	1	1	1	1	1	1	1	1	1	1
1853	1	1	1	1	1	1	1	1	1	1	1	1
1854	1	1	1	1	1	1	1	1	1	1	1	1
1855	1	1	1	1	1	1	1	1	1	1	1	1
1856	1	1	1	1	1	1	1	1	1	1	1	1
1857	1	1	1	1	1	1	1	1	1	1	1	1
1858	1	1	1	1	1	1	1	1	1	1	1	1
1859	1	1	1	1	1	1	1	1	1	1	1	1
1860	1	1	1	1	1	1	1	1	1	1	1	1
1861	1	1	1	1	1	1	1	1	1	1	1	1
1862	1	1	1	1	1	1	1	1	1	1	1	1
1863	1	1	1	1	1	1	1	1	1	1	1	1
1864	1	1	1	1	1	1	1	1	1	1	1	1
1865	1	1	1	1	1	1	1	1	1	1	1	1
1866	1	1	1	1	1	1	1	1	1	1	1	1
1867	1	1	1	1	1	1	1	1	1	1	1	1
1868	1	1	1	1	1	1	1	1	1	1	1	1
1869	1	1	1	1	1	1	1	1	1	1	1	1
1870	1	1	1	1	1	1	1	1	1	1	1	1
1871	1	1	1	1	1	1	1	1	1	1	1	1
1872	1	1	1	1	1	1	1	1	1	1	1	1
1873	1	1	1	1	1	1	1	1	1	1	1	1
1874	1	1	1	1	1	1	1	1	1	1	1	1
1875	1	1	1	1	1	1	1	1	1	1	1	1
1876	1	1	1	1	1	1	1	1	1	1	1	1
1877	1	1	1	1	1	1	1	1	1	1	1	1
1878	1	1	1	1	1	1	1	1	1	1	1	1
1879	1	1	1	1	1	1	1	1	1	1	1	1
1880	1	1	1	1	1	1	1	1	1	1	1	1
1881	1	1	1	1	1	1	1	1	1	1	1	1
1882	1	1	1	1	1	1	1	1	1	1	1	1
1883	1	1	1	1	1	1	1	1	1	1	1	1
1884	1	1	1	1	1	1	1	1	1	1	1	1
1885	1	1	1	1	1	1	1	1	1	1	1	1
1886	1	1	1	1	1	1	1	1	1	1	1	1
1887	1	1	1	1	1	1	1	1	1	1	1	1
1888	1	1	1	1	1	1	1	1	1	1	1	1
1889	1	1	1	1	1	1	1	1	1	1	1	1
1890	1	1	1	1	1	1	1	1	1	1	1	1
1891	1	1	1	1	1	1	1	1	1	1	1	1
1892	1	1	1	1	1	1	1	1	1	1	1	1
1893	1	1	1	1	1	1	1	1	1	1	1	1
1894	1	1	1	1	1	1	1	1	1	1	1	1
1895	1	1	1	1	1	1	1	1	1	1	1	1
1896	1	1	1	1	1	1	1	1	1	1	1	1
1897	1	1	1	1	1	1	1	1	1	1	1	1
1898	1	1	1	1	1	1	1	1	1	1	1	1
1899	1	1	1	1	1	1	1	1	1	1	1	1
1900	1	1	1	1	1	1	1	1	1	1	1	1
1901	1	1	1	1	1	1	1	1	1	1	1	1
1902	1	1	1	1	1	1	1	1	1	1	1	1
1903	1	1	1	1	1	1	1	1	1	1	1	1
1904	1	1	1	1	1	1	1	1	1	1	1	1
1905	1	1	1	1	1	1	1	1	1	1	1	1
1906	1	1	1	1	1	1	1	1	1	1	1	1
1907	1	1	1	1	1	1	1	1	1	1	1	1
1908	1	1	1	1	1	1	1	1	1	1	1	1
1909	1	1	1	1	1	1	1	1	1	1	1	1
1910	1	1	1	1	1	1	1	1	1	1	1	1
1911	1	1	1	1	1	1	1	1	1	1	1	1
1912	1	1	1	1	1	1	1	1	1	1	1	1
1913	1	1	1	1	1	1	1	1	1	1	1	1
1914	1	1	1	1	1	1	1	1	1	1	1	1
1915	1	1	1	1	1	1	1	1	1	1	1	1
1916	1	1	1	1	1	1	1	1	1	1	1	1
1917	1	1	1	1	1	1	1	1	1	1	1	1
1918	1	1	1	1	1	1	1	1	1	1	1	1
1919	1	1	1	1	1	1	1	1	1	1	1	1
1920	1	1	1	1	1	1	1	1	1	1	1	1
1921	1	1	1	1	1	1	1	1	1	1	1	1
1922	1	1	1	1	1	1	1	1	1	1	1	1
1923	1	1	1	1	1	1	1	1	1	1	1	1
1924	1	1	1	1	1	1	1	1	1	1	1	1
1925	1	1	1	1	1	1	1	1	1	1	1	1
1926	1	1	1	1	1	1	1	1	1	1	1	1
1927	1	1	1	1	1	1	1	1	1	1	1	1
1928	1	1	1	1	1	1	1	1	1	1	1	1
1929	1	1	1	1	1	1	1	1	1	1	1	1
1930	1	1	1	1	1	1	1	1	1	1	1	1
1931	1	1	1	1	1	1	1	1	1	1	1	1
1932	1	1	1	1	1	1	1	1	1	1	1	1
1933	1	1	1	1	1	1	1	1	1	1	1	1
1934	1	1	1	1	1	1	1	1	1	1	1	1
1935	1	1	1	1	1	1	1	1	1	1	1	1
1936	1	1	1	1	1	1	1	1	1	1	1	1
1937	1	1	1	1	1	1	1	1	1	1	1	1
1938	1	1	1	1	1	1	1	1	1	1	1	1
1939	1	1	1	1	1	1	1	1	1	1	1	1
1940	1	1	1	1	1	1	1	1	1	1	1	1
1941	1	1	1	1	1	1	1	1	1	1	1	1
1942	1	1	1	1	1	1	1	1	1	1	1	1
1943	1	1	1	1	1	1	1	1	1	1	1	1
1944	1	1	1	1	1	1	1	1	1	1	1	1
1945	1	1	1	1	1	1	1	1	1	1	1	1
1946	1	1	1	1	1	1	1	1	1	1	1	1
1947	1	1	1	1	1	1	1	1	1	1	1	1
1948	1	1	1	1	1	1	1	1	1	1	1	1
1949	1	1	1	1	1	1	1	1	1	1	1	1
1950	1	1	1	1	1	1	1	1	1	1	1	1
1951	1	1	1	1	1	1	1	1	1	1	1	1
1952	1	1	1	1	1	1	1	1	1	1	1	1
1953	1	1	1	1	1	1	1	1	1	1	1	1
1954	1	1	1	1	1	1	1	1	1	1	1	1
1955	1	1	1	1	1	1	1	1	1	1	1	1
1956	1	1	1	1	1	1	1	1	1	1	1	1
1957	1	1	1	1	1	1	1	1	1	1	1	1
1958	1	1	1	1	1	1	1	1	1	1	1	1
1959	1	1	1	1	1	1	1	1	1	1	1	1
1960	1	1	1	1	1	1	1	1	1	1	1	1
1961	1	1	1	1	1	1	1	1	1	1	1	1
1962	1	1	1	1	1	1	1	1	1	1	1	1
1963	1	1	1	1	1	1	1	1	1	1	1	1
1964	1	1	1	1	1	1	1	1	1	1	1	1
1965	1	1	1	1	1	1	1	1	1	1	1	1
1966	1	1	1	1	1	1	1	1	1	1	1	1
1967	1	1	1	1	1	1	1	1	1	1	1	1
1968	1	1	1	1	1	1	1	1	1	1	1	1
1969	1	1	1	1	1	1	1	1	1	1	1	1
1970	1	1	1	1	1	1	1	1	1	1	1	1
1971	1	1	1	1	1	1	1	1	1	1	1	1
1972	1	1	1	1	1	1	1	1	1	1	1	1
1973	1	1	1	1	1	1	1	1	1	1	1	1
1974	1	1	1	1	1	1	1	1	1	1	1	1
1975	1	1	1	1	1	1	1	1	1	1	1	1
1976	1	1	1	1	1	1	1	1	1	1	1	1
1977	1	1	1	1	1	1	1	1	1	1	1	1
1978	1	1	1	1	1	1	1	1	1	1	1	1
1979	1	1	1	1	1	1	1	1	1	1	1	1
1980	1	1	1	1	1	1	1	1	1	1	1	1
1981	1	1	1	1	1	1	1	1	1	1	1	1
1982	1	1	1	1	1	1	1	1	1	1	1	1
1983	1	1	1	1	1	1	1	1	1	1	1	1
1984	1	1	1	1	1	1	1	1	1	1	1	1
1985	1	1	1	1	1	1	1	1	1	1	1	1
1986	1	1	1	1	1	1	1	1	1	1	1	1
1987	1	1	1	1	1	1	1	1	1	1	1	1
1988	1	1	1	1	1	1	1	1	1	1	1	1
1989	1	1	1	1	1	1	1	1	1	1	1	1
1990	1	1	1	1	1	1	1	1	1	1	1	1
1991	1	1	1	1	1	1	1	1	1	1	1	1
1992	1	1	1	1	1	1	1	1	1	1	1	1
1993	1	1	1	1	1	1	1	1	1	1	1	1
1994	1	1	1	1	1	1	1	1	1	1	1	1
1995	1	1	1	1	1	1	1	1	1	1	1	1
1996	1	1	1	1	1	1	1	1	1	1	1	1
1997	1	1	1	1	1	1	1	1	1	1	1	1
1998	1	1	1	1	1	1	1	1	1	1	1	1
1999	1	1	1	1	1	1	1	1	1	1	1	1
[truncated: 875 more rows]
