# Supplementary material for: Genome-wide association study of hyperthyroidism based on electronic medical record from Taiwan
Source: Front Med (Lausanne). 2022 Jul 27;9:830621. doi: 10.3389/fmed.2022.830621 (PMC9390483; doi:10.3389/fmed.2022.830621)
Supplement: Supplementary file 6 [file Table_5.XLSX]

## Sheet: 20210913
		with hyperthyroidism	without hyperthyroidism				Sample characteristics
		Case (n=2998)	Control (n=44322)	p value			Batch name	Discovery	Replication
	Thyroid_storm	40(1.3)	0(0)	9.22879e-49			Sex(M/F)	10289(44.1)/13060(55.9)	5199(44.6)/6461(55.4)
	Cancer	106(3.5)	2966(6.7)	7.59291e-12			Age(SD)	49.93(19.49)	49.79(19.361)
	HeatDis	103(3.4)	3143(7.1)	6.73097e-14			BMI(SD)	25.94(5.99)	25.90(5.91)
	Osteoporosis	8(0.3)	212(0.5)	0.124647			Hyperthyroidism	1856(7.9)	923(7.9)
	Infertility	30(1.0)	522(1.2)	0.426284
	Stroke	97(3.2)	3664(8.3)	4.27001e-14
	Diabetes	276(9.2)	5000(11.3)	0.000469852
	Hypertension	162(5.4)	4350(9.8)	5.51974e-14
	Hyperlipidemia	45(1.5)	1765(4.0)	5.05698e-12
	Hyperuricemia	1(0)	35(0.1)	0.72673
	Endometriosis	27(0.9)	318(0.7)	0.26566
	gallstone	39(1.3)	917(2.1)	0.00399959
		with hyperthyroidism (n=2998)
		Thyroid_storm
		Case (n=40)	Control (n=2958)	p value
	Cancer	2(5.0)	104(3.5)	0.65122
	HeatDis	1(2.5)	102(3.4)	1
	Osteoporosis	1(2.5)	7(0.2)	0.101998
	Infertility	1(2.5)	29(1.0)	0.332981
	Stroke	4(10.0)	93(3.1)	0.0386339
	Diabetes	3(7.5)	273(9.2)	1
	Hypertension	3(7.5)	159(5.4)	0.475061
	Hyperlipidemia	0(0)	45(1.5)	1
	Hyperuricemia	0(0)	1(0)	1
	Endometriosis	0(0)	27(0.9)	1
	gallstone	1(2.5)	38(1.3)	0.409757

## Sheet: 20210914
		with hyperthyroidism	without hyperthyroidism				Sample characteristics
		Case (n=2767)	Control (n=32242)	p value			Batch name	Discovery(n=23508)	Replication(n=11753)
	Thyroid_storm	36(1.3)	0(0)	1.6997e-40			Sex(M/F)	10289(44.1)/13060(55.9)	5199(44.6)/6461(55.4)
	Cancer	100(3.6)	1645(5.1)	0.00051133			Age(SD)	49.93(19.49)	49.79(19.361)
	HeatDis	91(3.3)	2089(6.5)	1.78888e-11			BMI(SD)	25.94(5.99)	25.90(5.91)
	Osteoporosis	8(0.3)	143(0.4)	0.289398			Hyperthyroidism	1856(7.9)	923(7.9)
	Infertility	29(1.0)	379(1.2)	0.637252
	Stroke	93(3.4)	2469(7.7)	4.68589e-14
	Diabetes	261(9.4)	3320(10.3)	0.160884				21499+1850	10743+917
	Hypertension	148(5.3)	2933(9.1)	1.62552e-11			Sample characteristics
	Hyperlipidemia	37(1.3)	1187(3.7)	8.39224e-11			Batch name	Discovery(n=23349)	Replication(n=11660)	35009
	Hyperuricemia	1(0)	26(0.1)	0.719986			Sex(M/F)	10289(44.1)/13060(55.9)	5199(44.6)/6461(55.4)
	Endometriosis	23(0.8)	236(0.7)	0.571047			Age(SD)	50.0(19.497)	49.87(19.372)
	gallstone	38(1.4)	626(1.9)	0.0383178			BMI(SD)	25.95(5.991)	25.91(5.905)
							Hyperthyroidism	1850(7.9)	917(7.9)	2767
		with hyperthyroidism (n=2767)
		Thyroid_storm
		Case (n=36)	Control (n=2731)	p value
	Cancer	2(5.6)	98(3.6)	0.376121
	HeatDis	1(2.8)	90(3.3)	1
	Osteoporosis	1(2.8)	7(0.3)	0.0995859
	Infertility	1(2.8)	28(1.0)	0.317319
	Stroke	4(11.1)	89(3.3)	0.0309614
	Diabetes	3(8.3)	258(9.4)	1
	Hypertension	3(8.3)	145(5.3)	0.438744
	Hyperlipidemia	0(0)	37(1.4)	1
	Hyperuricemia	0(0)	1(0)	1
	Endometriosis	0(0)	23(0.8)	1
	gallstone	1(2.8)	37(1.4)	0.394089
		with hyperthyroidism (n=2767)
		Sex
		M (n=637)	F (n=2130)	p value
	Thyroid_storm	5(0.8)	31(1.5)	0.234018
	Cancer	22(3.5)	78(3.7)	0.903817
	HeatDis	33(5.2)	58(2.7)	0.00344277
	Osteoporosis	0(0)	8(0.4)	0.210872
	Infertility	3(0.5)	26(1.2)	0.122097
	Stroke	32(5.0)	61(2.9)	0.0116686
	Diabetes	93(14.6)	168(7.9)	1.34512e-06
	Hypertension	49(7.7)	99(4.6)	0.00471045
	Hyperlipidemia	10(1.6)	27(1.3)	0.55688
	Hyperuricemia	0(0)	1(0)	1
	Endometriosis	0(0)	23(1.1)	0.00449766
	gallstone	12(1.9)	26(1.2)	0.242363
		with hyperthyroidism (n=2767)
		BMI	遺漏值=211
		<28 (n=1947)	>28 (n=609)	p value
	Thyroid_storm	25(1.3)	10(1.6)	0.54857
	Cancer	66(3.4)	29(4.8)	0.139866
	HeatDis	49(2.5)	36(5.9)	0.000133891
	Osteoporosis	5(0.3)	3(0.5)	0.405274
	Infertility	22(1.1)	7(1.1)	1
	Stroke	58(3.0)	32(5.3)	0.0112618
	Diabetes	133(6.8)	110(18.1)	3.05299e-14
	Hypertension	66(3.4)	69(11.3)	1.98604e-12
	Hyperlipidemia	23(1.2)	12(2.0)	0.161161
	Hyperuricemia	1(0.1)	0(0)	1
	Endometriosis	16(0.8)	5(0.8)	1
	gallstone	19(1.0)	16(2.6)	0.00433028

## Sheet: 20220208
		with hyperthyroidism	without hyperthyroidism				Sample characteristics
		Case (n=2767)	Control (n=32242)	p value			Batch name	Discovery(n=23508)	Replication(n=11753)
	Thyroid_storm	36(1.3)	0(0)	1.6997e-40			Sex(M/F)	10289(44.1)/13060(55.9)	5199(44.6)/6461(55.4)
	Cancer	100(3.6)	1645(5.1)	0.00051133			Age(SD)	49.93(19.49)	49.79(19.361)
	HeatDis	91(3.3)	2089(6.5)	1.78888e-11			BMI(SD)	25.94(5.99)	25.90(5.91)
	Osteoporosis	8(0.3)	143(0.4)	0.289398			Hyperthyroidism	1856(7.9)	923(7.9)
	Infertility	29(1.0)	379(1.2)	0.637252
	Stroke	93(3.4)	2469(7.7)	4.68589e-14
	Diabetes	261(9.4)	3320(10.3)	0.160884				21499+1850	10743+917
	Hypertension	148(5.3)	2933(9.1)	1.62552e-11			Sample characteristics
	Hyperlipidemia	37(1.3)	1187(3.7)	8.39224e-11			Batch name	Discovery(n=23349)	Replication(n=11660)	35009
	Hyperuricemia	1(0)	26(0.1)	0.719986			Sex(M/F)	10289(44.1)/13060(55.9)	5199(44.6)/6461(55.4)
	Endometriosis	23(0.8)	236(0.7)	0.571047			Age(SD)	50.0(19.497)	49.87(19.372)
	gallstone	38(1.4)	626(1.9)	0.0383178			BMI(SD)	25.95(5.991)	25.91(5.905)
							Hyperthyroidism	1850(7.9)	917(7.9)	2767
		with hyperthyroidism (n=2767)
		Thyroid_storm
		Case (n=36)	Control (n=2731)	p value
	Cancer	2(5.6)	98(3.6)	0.376121
	HeatDis	1(2.8)	90(3.3)	1
	Osteoporosis	1(2.8)	7(0.3)	0.0995859
	Infertility	1(2.8)	28(1.0)	0.317319
	Stroke	4(11.1)	89(3.3)	0.0309614
	Diabetes	3(8.3)	258(9.4)	1
	Hypertension	3(8.3)	145(5.3)	0.438744
	Hyperlipidemia	0(0)	37(1.4)	1
	Hyperuricemia	0(0)	1(0)	1
	Endometriosis	0(0)	23(0.8)	1
	gallstone	1(2.8)	37(1.4)	0.394089
		with hyperthyroidism (n=2767)
		Sex
		M (n=637)	F (n=2130)	p value
	Thyroid_storm	5(0.8)	31(1.5)	0.234018
	Cancer	22(3.5)	78(3.7)	0.903817
	HeatDis	33(5.2)	58(2.7)	0.00344277
	Osteoporosis	0(0)	8(0.4)	0.210872
	Infertility	3(0.5)	26(1.2)	0.122097
	Stroke	32(5.0)	61(2.9)	0.0116686
	Diabetes	93(14.6)	168(7.9)	1.34512e-06
	Hypertension	49(7.7)	99(4.6)	0.00471045
	Hyperlipidemia	10(1.6)	27(1.3)	0.55688
	Hyperuricemia	0(0)	1(0)	1
	Endometriosis	0(0)	23(1.1)	0.00449766
	gallstone	12(1.9)	26(1.2)	0.242363
		with hyperthyroidism (n=2767)
		BMI	遺漏值=211
		<28 (n=1947)	>28 (n=609)	p value
	Thyroid_storm	25(1.3)	10(1.6)	0.54857
	Cancer	66(3.4)	29(4.8)	0.139866
	HeatDis	49(2.5)	36(5.9)	0.000133891
	Osteoporosis	5(0.3)	3(0.5)	0.405274
	Infertility	22(1.1)	7(1.1)	1
	Stroke	58(3.0)	32(5.3)	0.0112618
	Diabetes	133(6.8)	110(18.1)	3.05299e-14
	Hypertension	66(3.4)	69(11.3)	1.98604e-12
	Hyperlipidemia	23(1.2)	12(2.0)	0.161161
	Hyperuricemia	1(0.1)	0(0)	1
	Endometriosis	16(0.8)	5(0.8)	1
	gallstone	19(1.0)	16(2.6)	0.00433028
		with hyperthyroidism (n=2767)
		BMI	遺漏值=211
		<27 (n=1783)	>=27 (n=773)	p value
	Thyroid_storm	24(1.3)	11(1.4)	0.854611
	Cancer	57(3.2)	38(4.9)	0.0402227
	HeatDis	40(2.2)	45(5.8)	1.04479e-05
	Osteoporosis	5(0.3)	3(0.4)	0.704552
	Infertility	20(1.1)	9(1.2)	1
	Stroke	51(2.9)	39(5.0)	0.00717635
	Diabetes	116(6.5)	127(16.4)	7.01504e-14
	Hypertension	54(3.0)	81(10.5)	2.90668e-13
	Hyperlipidemia	21(1.2)	14(1.8)	0.200578
	Hyperuricemia	1(0.1)	0(0)	1
	Endometriosis	16(0.9)	5(0.6)	0.637657
	gallstone	16(0.9)	19(2.5)	0.00282118

## Sheet: 工作表1
	卡方檢定
		數值	自由度	漸近顯著性 (雙尾)	精確顯著性 (雙尾)	精確顯著性 (單尾)
	Pearson卡方	1.71657	1	0.190135
	連續性校正b	1.23415	1	0.266601
	概似比	1.91981	1	0.165878
	Fisher's精確檢定				0.234018	0.130825
	線性對線性的關連	1.71595	1	0.190215
	有效觀察值的個數	2767
	卡方檢定
		數值	自由度	漸近顯著性 (雙尾)	精確顯著性 (雙尾)	精確顯著性 (單尾)
	Pearson卡方	0.0610677	1	0.804816
	連續性校正b	0.015911	1	0.899622
	概似比	0.0616926	1	0.80384
	Fisher's精確檢定				0.903817	0.457798
	線性對線性的關連	0.0610456	1	0.804851
	有效觀察值的個數	2767
	卡方檢定
		數值	自由度	漸近顯著性 (雙尾)	精確顯著性 (雙尾)	精確顯著性 (單尾)
	Pearson卡方	9.31104	1	0.00227778
	連續性校正b	8.5544	1	0.00344687
	概似比	8.39999	1	0.00375224
	Fisher's精確檢定				0.00344277	0.00254958
	線性對線性的關連	9.30767	1	0.00228196
	有效觀察值的個數	2767
	卡方檢定
		數值	自由度	漸近顯著性 (雙尾)	精確顯著性 (雙尾)	精確顯著性 (單尾)
	Pearson卡方	2.39943	1	0.12138
	連續性校正b	1.27345	1	0.259121
	概似比	4.1932	1	0.0405864
	Fisher's精確檢定				0.210872	0.122927
	線性對線性的關連	2.39856	1	0.121447
	有效觀察值的個數	2767
	卡方檢定
		數值	自由度	漸近顯著性 (雙尾)	精確顯著性 (雙尾)	精確顯著性 (單尾)
	Pearson卡方	2.65749	1	0.103063
	連續性校正b	1.98376	1	0.158995
	概似比	3.15522	1	0.0756847
	Fisher's精確檢定				0.122097	0.0717782
	線性對線性的關連	2.65653	1	0.103126
	有效觀察值的個數	2767
	卡方檢定
		數值	自由度	漸近顯著性 (雙尾)	精確顯著性 (雙尾)	精確顯著性 (單尾)
	Pearson卡方	7.04158	1	0.00796389
	連續性校正b	6.39236	1	0.0114613
	概似比	6.42808	1	0.011233
	Fisher's精確檢定				0.0116686	0.00738207
	線性對線性的關連	7.03903	1	0.00797521
	有效觀察值的個數	2767
	卡方檢定
		數值	自由度	漸近顯著性 (雙尾)	精確顯著性 (雙尾)	精確顯著性 (單尾)
	Pearson卡方	25.8617	1	3.66771e-07
	連續性校正b	25.082	1	5.49445e-07
	概似比	23.6078	1	1.18109e-06
	Fisher's精確檢定				1.34512e-06	8.05206e-07
	線性對線性的關連	25.8524	1	3.68552e-07
	有效觀察值的個數	2767
	卡方檢定
		數值	自由度	漸近顯著性 (雙尾)	精確顯著性 (雙尾)	精確顯著性 (單尾)
	Pearson卡方	8.97719	1	0.00273371
	連續性校正b	8.38591	1	0.00378141
	概似比	8.28277	1	0.00400231
	Fisher's精確檢定				0.00471045	0.00256454
	線性對線性的關連	8.97394	1	0.00273857
	有效觀察值的個數	2767
	卡方檢定
		數值	自由度	漸近顯著性 (雙尾)	精確顯著性 (雙尾)	精確顯著性 (單尾)
	Pearson卡方	0.339551	1	0.560088
	連續性校正b	0.149096	1	0.699401
	概似比	0.327149	1	0.567342
	Fisher's精確檢定				0.55688	0.339103
	線性對線性的關連	0.339429	1	0.560159
	有效觀察值的個數	2767
	卡方檢定
		數值	自由度	漸近顯著性 (雙尾)	精確顯著性 (雙尾)	精確顯著性 (單尾)
	Pearson卡方	0.299169	1	0.584404
	連續性校正b	0	1	1
	概似比	0.523392	1	0.469399
	Fisher's精確檢定				1	0.769787
	線性對線性的關連	0.299061	1	0.584472
	有效觀察值的個數	2767
	卡方檢定
		數值	自由度	漸近顯著性 (雙尾)	精確顯著性 (雙尾)	精確顯著性 (單尾)
	Pearson卡方	6.93606	1	0.00844751
	連續性校正b	5.68796	1	0.0170817
	概似比	12.0931	1	0.000506098
	Fisher's精確檢定				0.00449766	0.00236903
	線性對線性的關連	6.93355	1	0.00845936
	有效觀察值的個數	2767
	卡方檢定
		數值	自由度	漸近顯著性 (雙尾)	精確顯著性 (雙尾)	精確顯著性 (單尾)
	Pearson卡方	1.59219	1	0.207013
	連續性校正b	1.14021	1	0.285607
	概似比	1.47948	1	0.223856
	Fisher's精確檢定				0.242363	0.143329
	線性對線性的關連	1.59161	1	0.207096
	有效觀察值的個數	2767

## Sheet: Table 1
	Sample characteristics
	Batch name	Discovery(n=23508)	Replication(n=11753)
	Sex(M/F)	10289(44.1)/13060(55.9)	5199(44.6)/6461(55.4)
	Age(SD)	49.93(19.49)	49.79(19.361)
	BMI(SD)	25.94(5.99)	25.90(5.91)
	Hyperthyroidism	1856(7.9)	923(7.9)
		21499+1850	10743+917
	Sample characteristics
	Batch name	Discovery(n=23349)	Replication(n=11660)	35009
	Sex(M/F)	10289(44.1)/13060(55.9)	5199(44.6)/6461(55.4)
	Age(SD)	50.0(19.497)	49.87(19.372)
	BMI(SD)	25.95(5.991)	25.91(5.905)
	Hyperthyroidism	1850(7.9)	917(7.9)	2767
	Baseline characteristic of study population
	Table 1 | Descriptive information on the discovery and replication batches.
	Sample characteristics
	Batch name	Discovery(n=23349)	Replication(n=11660)
	Sex (M/F) (%)	10289 (44.1) / 13060 (55.9)	5199 (44.6) / 6461 (55.4)
	Age (SD)	50.0 (19.497)	49.87 (19.372)
	BMI (SD)	25.95 (5.991)	25.91 (5.905)
	Hyperthyroidism	1850 (7.9)	917 (7.9)
	Table 1. Baseline characteristic of study population

## Sheet: Table 3
	Table 3 | Comorbidity analysis in patients with hyperthyroidism using electronic health record (EHR) data of gender.
		Patient with hyperthyroidism (n=2767)		p value
		Male (n=637)	Female (n=2130)
	Thyroid storm	5(0.8)	31(1.5)	0.234
	Cancer	22(3.5)	78(3.7)	0.904
	Heart Disease	33(5.2)	58(2.7)	0.003a
	Osteoporosis	0(0)	8(0.4)	0.211
	Infertility	3(0.5)	26(1.2)	0.122
	Stroke	32(5.0)	61(2.9)	0.012a
	Diabetes	93(14.6)	168(7.9)	0.000a
	Hypertension	49(7.7)	99(4.6)	0.005a
	Hyperlipidemia	10(1.6)	27(1.3)	0.557
	gallstone	12(1.9)	26(1.2)	0.242
	a With significant differences and P < 0.05

## Sheet: Table 4
	Table 4 | Comorbidity analysis in hyperthyroidism patients with thyroid storm using electronic health record (EHR) data.
		Hyperthyroidism patient with thyroid storm (n=36)	Hyperthyroidism patient without thyroid storm (n=2731)	p value
	Cancer	2(5.6)	98(3.6)	0.376121
	Heart Disease	1(2.8)	90(3.3)	1
	Osteoporosis	1(2.8)	7(0.3)	0.0995859
	Infertility	1(2.8)	28(1.0)	0.317319
	Stroke	4(11.1)	89(3.3)	0.031a
	Diabetes	3(8.3)	258(9.4)	1
	Hypertension	3(8.3)	145(5.3)	0.438744
	Hyperlipidemia	0(0)	37(1.4)	1
	gallstone	1(2.8)	37(1.4)	0.394089
	a With significant differences and P < 0.05

## Sheet: Table 5
	Table 5 | Comorbidity analysis in patients with hyperthyroidism using electronic health record (EHR) data of BMI.
		Patient with hyperthyroidism (n=2556)b		p value
		BMI ≧ 27 (n=773)	BMI < 27 (n=1783)
	Thyroid storm	11(1.4)	24(1.3)	0.854611
	Cancer	38(4.9)	57(3.2)	0.0402227
	Heart Disease	45(5.8)	40(2.2)	0.0000a
	Osteoporosis	3(0.4)	5(0.3)	0.704552
	Infertility	9(1.2)	20(1.1)	1
	Stroke	39(5.0)	51(2.9)	0.0072a
	Diabetes	127(16.4)	116(6.5)	0.0000a
	Hypertension	81(10.5)	54(3.0)	0.0000a
	Hyperlipidemia	14(1.8)	21(1.2)	0.200578
	Gallstone	19(2.5)	16(0.9)	0.0028a
	a With significant differences and P < 0.05
	b 211 patients witout HER data of BMI
