# Supplementary material for: Genome-wide association study of hyperthyroidism based on electronic medical record from Taiwan
Source: Front Med (Lausanne). 2022 Jul 27;9:830621. doi: 10.3389/fmed.2022.830621 (PMC9390483; doi:10.3389/fmed.2022.830621)
Supplement: Supplementary file 7 [file Table_6.xlsx]

## Sheet: Table 3
	Table 3 | Comorbidity analysis in patients with hyperthyroidism using electronic health record (EHR) data of gender.
		Patient with hyperthyroidism (n=2767)		p value
		Male (n=637)	Female (n=2130)
	Thyroid storm	5(0.8)	31(1.5)	0.234
	Cancer	22(3.5)	78(3.7)	0.904
	Heart Disease	33(5.2)	58(2.7)	0.003a
	Osteoporosis	0(0)	8(0.4)	0.211
	Infertility	3(0.5)	26(1.2)	0.122
	Stroke	32(5.0)	61(2.9)	0.012a
	Diabetes	93(14.6)	168(7.9)	0.000a
	Hypertension	49(7.7)	99(4.6)	0.005a
	Hyperlipidemia	10(1.6)	27(1.3)	0.557
	gallstone	12(1.9)	26(1.2)	0.242
	a With significant differences and P < 0.05

## Sheet: Table 4
	Table 4 | Comorbidity analysis in hyperthyroidism patients with thyroid storm using electronic health record (EHR) data.
		Hyperthyroidism patient with thyroid storm (n=36)	Hyperthyroidism patient without thyroid storm (n=2731)	p value
	Cancer	2(5.6)	98(3.6)	0.376121
	Heart Disease	1(2.8)	90(3.3)	1
	Osteoporosis	1(2.8)	7(0.3)	0.0995859
	Infertility	1(2.8)	28(1.0)	0.317319
	Stroke	4(11.1)	89(3.3)	0.031a
	Diabetes	3(8.3)	258(9.4)	1
	Hypertension	3(8.3)	145(5.3)	0.438744
	Hyperlipidemia	0(0)	37(1.4)	1
	gallstone	1(2.8)	37(1.4)	0.394089
	a With significant differences and P < 0.05

## Sheet: Table 5
	Table 5 | Comorbidity analysis in patients with hyperthyroidism using electronic health record (EHR) data of BMI.
		Patient with hyperthyroidism (n=2556)b		p value
		BMI ≧ 27 (n=773)	BMI < 27 (n=1783)
	Thyroid storm	11(1.4)	24(1.3)	0.854611
	Cancer	38(4.9)	57(3.2)	0.0402227
	Heart Disease	45(5.8)	40(2.2)	0.0000a
	Osteoporosis	3(0.4)	5(0.3)	0.704552
	Infertility	9(1.2)	20(1.1)	1
	Stroke	39(5.0)	51(2.9)	0.0072a
	Diabetes	127(16.4)	116(6.5)	0.0000a
	Hypertension	81(10.5)	54(3.0)	0.0000a
	Hyperlipidemia	14(1.8)	21(1.2)	0.200578
	Gallstone	19(2.5)	16(0.9)	0.0028a
	a With significant differences and P < 0.05
	b 211 patients witout HER data of BMI

## Sheet: Table 6
	Table 6 | Genotypic frequencies of CTLA4 genetic polymorphisms in the patients with hyperthyroidism and controls.
	dbSNP ID	Genotype	Control		hyperthyroidism Patient	OR (95% CI)	p value#		Hyperthyroidism male patient with BMI ≧ 27	OR (95% CI)	p value#
			(N=32242)		(N=2767)				(N=253)
	rs1427680		(N=13357)		(N=1822)				(N=165)
		GG	6083(45.5)		989(54.3)	1.90(1.56-2.3)	0.000*		90(54.6)	5.35(1.96-14.59)	0.001*
		GA	5828(43.6)		709(38.9)	1.42(1.16-1.73)			71(43.0)	4.40(1.61-12.08)
		AA	1446(10.9)		124(6.8)	Ref			4(2.4)	Ref
	rs736611		(N=13360)		(N=1824)				(N=165)
		CC	6086(45.6)		989(54.2)	1.90(1.56-2.30)	0.000*		90(54.6)	5.35(1.96-14.58)	0.001*
		CT	5828(43.6)		711(39.0)	1.42(1.17-1.74)			71(43.0)	4.40(1.61-12.08)
		TT	1446(10.8)		124(6.8)	Ref			4(2.4)	Ref
	rs11571315		(N=13374)		(N=1826)				(N=166)
		TT	6092(45.6)		991(54.3)	1.89(1.55-2.29)	0.000*		91(54.8)	5.42(1.99-14.77)	0.001*
		CT	5831(43.6)		710(38.9)	1.41(1.16-1.72)			71(42.8)	4.42(1.61-12.11)
		CC	1451(10.8)		125(6.8)	Ref			4(2.4)	Ref
	rs231723		(N=13373)		(N=1826)				(N=166)
		AA	1450(10.8)		126(6.9)	Ref	0.000*		4(2.4)	Ref	0.001*
		AG	5829(43.6)		710(38.9)	1.40(1.15-1.71)			71(42.8)	4.42(1.61-12.11)
		GG	6094(45.6)		990(54.2)	1.87(1.54-2.27)			91(54.8)	5.41(1.99-14.76)
	CI, confidence interval; OR, odds ratio; # p value compared with control group; * p value <0.005
